# Supplementary material for: The potential of phenothiazinium dyes as cytotoxicity markers in cisplatin-treated cells
Source: Sci Rep. 2023 Jun 23;13:10203. doi: 10.1038/s41598-023-36721-0 (PMC10290130; doi:10.1038/s41598-023-36721-0)
Supplement: Supplementary file 2 — Supplementary Information 2. [file 41598_2023_36721_MOESM2_ESM.zip]

Archive with 110 entries (101 files):
- Raw data/Absortion of dyes (supernatant and cell content)/
- Raw data/Absortion of dyes (supernatant and cell content)/Cell content 1,2,3 and 4h.xlsx
- Raw data/Absortion of dyes (supernatant and cell content)/Time 0 supernatant.xlsx
- Raw data/Absortion of dyes (supernatant and cell content)/Time 1h supernatant.xlsx
- Raw data/Absortion of dyes (supernatant and cell content)/Time 2h supernatant.xlsx
- Raw data/Absortion of dyes (supernatant and cell content)/Time 3h supernatant.xlsx
- Raw data/Absortion of dyes (supernatant and cell content)/Time 4h supernatant.xlsx
- Raw data/Cisplatin and DMSO tests/
- Raw data/Cisplatin and DMSO tests/Cisplatin/
- Raw data/Cisplatin and DMSO tests/Cisplatin/Cell content  LLMCK.xlsx
- Raw data/Cisplatin and DMSO tests/Cisplatin/Cell content  MCF 10.xlsx
- Raw data/Cisplatin and DMSO tests/Cisplatin/Cell content MDA MB.xlsx
- Raw data/Cisplatin and DMSO tests/DMSO/
- Raw data/Cisplatin and DMSO tests/DMSO/Fibroblast DMSO.xlsx
- Raw data/Cisplatin and DMSO tests/DMSO/Vero DMSO.xlsx
- Raw data/Culture photos/
- Raw data/Culture photos/20210609_175311.jpg
- Raw data/Culture photos/20210609_175313.jpg
- Raw data/Culture photos/20210609_175321.jpg
- Raw data/Culture photos/20210609_175457.jpg
- Raw data/Culture photos/20210609_175458.jpg
- Raw data/Culture photos/20210609_175459.jpg
- Raw data/Culture photos/20210609_175539.jpg
- Raw data/Culture photos/20210609_175540.jpg
- Raw data/Culture photos/20210609_175542.jpg
- Raw data/Culture photos/20210609_175612.jpg
- Raw data/Culture photos/20210609_175647.jpg
- Raw data/Culture photos/20210609_175649.jpg
- Raw data/Culture photos/20210609_175651.jpg
- Raw data/Culture photos/20210609_175652.jpg
- Raw data/Culture photos/20210609_175718.jpg
- Raw data/Culture photos/20210609_175724.jpg
- Raw data/Culture photos/20210609_175730.jpg
- Raw data/Culture photos/20210609_175735.jpg
- Raw data/Culture photos/20210609_175836.jpg
- Raw data/Culture photos/20210609_175847(0).jpg
- Raw data/Culture photos/20210609_175847.jpg
- Raw data/Culture photos/20210609_175849.jpg
- Raw data/Culture photos/20210609_175916.jpg
- Raw data/Culture photos/20210609_175918.jpg
- Raw data/Culture photos/20210609_175920(0).jpg
- Raw data/Culture photos/20210609_175920.jpg
- Raw data/Culture photos/20210609_175945.jpg
- Raw data/Culture photos/20210609_175953.jpg
- Raw data/Culture photos/20210609_175956.jpg
- Raw data/Culture photos/20210609_175958.jpg
- Raw data/Culture photos/20210609_180017.jpg
- Raw data/Culture photos/20210609_180019.jpg
- Raw data/Culture photos/20210609_180021.jpg
- Raw data/Culture photos/20210609_180043.jpg
- Raw data/Culture photos/20210609_180045.jpg
- Raw data/Culture photos/20210609_180052.jpg
- Raw data/Culture photos/20210609_180057.jpg
- Raw data/Culture photos/20210609_180121.jpg
- Raw data/Culture photos/20210609_180134.jpg
- Raw data/Culture photos/20210609_180135.jpg
- Raw data/Culture photos/20210609_180154.jpg
- Raw data/Culture photos/20210609_180156.jpg
- Raw data/Culture photos/20210609_180201.jpg
- Raw data/Culture photos/20210609_180207.jpg
- Raw data/Culture photos/20210609_180208.jpg
- Raw data/Culture photos/20210609_180249.jpg
- Raw data/Culture photos/20210609_180254.jpg
- Raw data/Culture photos/20210609_180257.jpg
- Raw data/Culture photos/20210609_180334.jpg
- Raw data/Culture photos/20210609_180335.jpg
- Raw data/Culture photos/20210609_180345.jpg
- Raw data/Culture photos/20210609_180347.jpg
- Raw data/Culture photos/20210609_180428.jpg
- Raw data/Culture photos/20210609_180430.jpg
- Raw data/Culture photos/20210609_180432.jpg
- Raw data/Culture photos/20210609_180434.jpg
- Raw data/Culture photos/20210609_180436.jpg
- Raw data/Culture photos/20210609_180447.jpg
- Raw data/Culture photos/20210609_180450.jpg
- Raw data/Culture photos/20210609_180453.jpg
- Raw data/Culture photos/20210609_180515.jpg
- Raw data/Culture photos/20210609_180519.jpg
- Raw data/Culture photos/20210609_180527.jpg
- Raw data/Culture photos/20210609_180531.jpg
- Raw data/Culture photos/20210609_180542.jpg
- Raw data/Culture photos/20210609_180556.jpg
- Raw data/Culture photos/20210609_180615.jpg
- Raw data/Culture photos/20210609_180626.jpg
- Raw data/Culture photos/20210609_180628.jpg
- Raw data/Culture photos/20210609_180652.jpg
- Raw data/Culture photos/20210609_180657.jpg
- Raw data/Culture photos/20210609_180659.jpg
- Raw data/Culture photos/20210609_180702.jpg
- Raw data/Culture photos/20210609_180721.jpg
- Raw data/Culture photos/20210609_180723.jpg
- Raw data/Culture photos/20210609_180729.jpg
- Raw data/Culture photos/20210609_180730.jpg
- Raw data/Fluorescence/
- Raw data/Fluorescence/Luis MIguel 180821.lif
- Raw data/Linearity/
- Raw data/Linearity/Linearity.xlsx
- Raw data/Linearity/Supplementary material.docx
- Raw data/Plate photos/
- Raw data/Plate photos/20201009_175539.jpg
- Raw data/Plate photos/20201020_164813.jpg
- Raw data/Plate photos/20201109_181217.jpg
- Raw data/Plate photos/20201109_181251.jpg
- Raw data/Plate photos/20201109_181522.jpg
- Raw data/Plate photos/20201112_180829.jpg
- Raw data/Plate photos/20201112_180836.jpg
- Raw data/Plate photos/20201124_155951.jpg
- Raw data/Plate photos/20201208_174111.jpg
- Raw data/sensibility/
- Raw data/sensibility/Assays Sensibility.xlsx
