# Supplementary material for: The potential of phenothiazinium dyes as cytotoxicity markers in cisplatin-treated cells
Source: Sci Rep. 2023 Jun 23;13:10203. doi: 10.1038/s41598-023-36721-0 (PMC10290130; doi:10.1038/s41598-023-36721-0)
Supplement: Supplementary file 2 — Supplementary Information 2. [file 41598_2023_36721_MOESM2_ESM.zip › Raw data/Absortion of dyes (supernatant and cell content)/Cell content 1,2,3 and 4h.xlsx]

## Sheet: 1h
	MB	MB	MB	MB	MB	MB		NMB	NMB	NMB	NMB	NMB	NMB		TBO	TBO	TBO	TBO	TBO	TBO		DMMB	DMMB	DMMB	DMMB	DMMB	DMMB		NR	NR	NR	NR
Wavelength	C1	C2	C1	C2	C1	C2		C3	C4	C3	C4	C3	C4		C5	C6	C5	C6	C5	C6		C7	C8	C7	C8	C7	C8		C9	C10	C9	C10
300	0.613	0.653	0.589	0.625	0.517	0.511		0.816	0.822	0.693	0.758	0.78	0.823		0.591	0.634	0.636	0.659	0.691	0.756		0.883	0.945	0.887	0.952	0.87	0.951		0.338	0.358	0.4	0.427
310	0.296	0.308	0.284	0.304	0.253	0.251		0.47	0.452	0.386	0.42	0.428	0.451		0.307	0.329	0.335	0.344	0.354	0.388		0.469	0.495	0.469	0.504	0.46	0.5		0.219	0.233	0.262	0.284
320	0.226	0.234	0.219	0.234	0.195	0.193		0.402	0.381	0.324	0.355	0.361	0.379		0.241	0.259	0.266	0.274	0.279	0.306		0.343	0.361	0.345	0.37	0.336	0.363		0.15	0.159	0.163	0.173
330	0.192	0.2	0.187	0.2	0.166	0.165		0.234	0.197	0.175	0.189	0.189	0.196		0.169	0.179	0.185	0.189	0.189	0.208		0.274	0.288	0.275	0.296	0.269	0.29		0.116	0.123	0.119	0.126
340	0.124	0.126	0.122	0.132	0.113	0.112		0.162	0.119	0.11	0.119	0.119	0.121		0.109	0.115	0.121	0.123	0.122	0.134		0.151	0.154	0.153	0.162	0.15	0.158		0.094	0.1	0.1	0.106
350	0.093	0.093	0.092	0.1	0.088	0.087		0.146	0.104	0.096	0.104	0.104	0.105		0.09	0.096	0.102	0.102	0.101	0.112		0.121	0.122	0.122	0.129	0.12	0.125		0.083	0.089	0.088	0.094
360	0.078	0.078	0.078	0.085	0.075	0.074		0.136	0.095	0.088	0.095	0.096	0.097		0.079	0.084	0.09	0.09	0.089	0.099		0.109	0.111	0.111	0.117	0.109	0.114		0.072	0.077	0.074	0.078
370	0.066	0.067	0.068	0.075	0.066	0.065		0.123	0.082	0.077	0.083	0.084	0.085		0.069	0.071	0.077	0.078	0.077	0.086		0.097	0.102	0.102	0.108	0.1	0.105		0.061	0.063	0.062	0.064
380	0.06	0.062	0.063	0.071	0.06	0.06		0.115	0.075	0.07	0.076	0.076	0.077		0.063	0.065	0.07	0.071	0.069	0.079		0.089	0.096	0.096	0.101	0.094	0.098		0.055	0.057	0.056	0.058
390	0.059	0.061	0.062	0.07	0.059	0.058		0.113	0.072	0.067	0.073	0.073	0.073		0.057	0.059	0.063	0.064	0.062	0.071		0.086	0.092	0.091	0.097	0.09	0.094		0.053	0.055	0.056	0.058
400	0.057	0.058	0.059	0.067	0.057	0.055		0.104	0.063	0.06	0.065	0.064	0.064		0.051	0.052	0.056	0.057	0.054	0.062		0.086	0.092	0.091	0.096	0.089	0.093		0.055	0.057	0.059	0.062
410	0.05	0.051	0.053	0.06	0.052	0.05		0.095	0.055	0.053	0.057	0.057	0.056		0.048	0.049	0.053	0.053	0.051	0.058		0.075	0.079	0.08	0.084	0.078	0.081		0.057	0.06	0.065	0.069
420	0.048	0.049	0.051	0.057	0.051	0.048		0.095	0.055	0.053	0.057	0.057	0.056		0.048	0.05	0.053	0.053	0.051	0.059		0.064	0.067	0.069	0.072	0.067	0.069		0.061	0.065	0.074	0.079
430	0.049	0.05	0.052	0.058	0.051	0.048		0.098	0.058	0.056	0.06	0.06	0.059		0.05	0.053	0.055	0.056	0.054	0.062		0.064	0.067	0.068	0.071	0.067	0.069		0.067	0.071	0.085	0.092
440	0.051	0.052	0.053	0.06	0.053	0.049		0.104	0.065	0.061	0.065	0.066	0.066		0.054	0.057	0.059	0.061	0.059	0.068		0.068	0.072	0.072	0.076	0.07	0.073		0.075	0.08	0.1	0.109
450	0.054	0.055	0.056	0.063	0.056	0.051		0.111	0.072	0.067	0.072	0.073	0.074		0.059	0.063	0.065	0.067	0.066	0.075		0.074	0.079	0.078	0.083	0.076	0.08		0.085	0.09	0.117	0.129
460	0.058	0.059	0.06	0.066	0.06	0.054		0.118	0.08	0.073	0.08	0.081	0.082		0.065	0.07	0.072	0.074	0.074	0.084		0.082	0.088	0.086	0.091	0.083	0.088		0.097	0.104	0.139	0.154
470	0.062	0.063	0.063	0.07	0.063	0.056		0.127	0.09	0.081	0.088	0.089	0.092		0.071	0.077	0.079	0.082	0.083	0.094		0.09	0.097	0.094	0.1	0.091	0.097		0.112	0.121	0.166	0.185
480	0.066	0.068	0.067	0.075	0.067	0.059		0.134	0.099	0.088	0.097	0.098	0.102		0.078	0.085	0.087	0.091	0.092	0.105		0.099	0.106	0.102	0.11	0.1	0.107		0.133	0.143	0.204	0.228
490	0.069	0.072	0.07	0.078	0.069	0.062		0.138	0.104	0.092	0.101	0.103	0.107		0.083	0.091	0.093	0.097	0.1	0.113		0.105	0.113	0.109	0.117	0.106	0.115		0.16	0.173	0.252	0.283
500	0.07	0.074	0.071	0.079	0.07	0.063		0.138	0.105	0.094	0.103	0.105	0.109		0.087	0.095	0.097	0.102	0.105	0.118		0.107	0.116	0.112	0.119	0.109	0.117		0.195	0.211	0.315	0.355
510	0.069	0.073	0.07	0.078	0.07	0.062		0.142	0.111	0.098	0.108	0.11	0.115		0.092	0.101	0.104	0.109	0.113	0.127		0.11	0.118	0.114	0.122	0.111	0.12		0.239	0.26	0.395	0.446
520	0.069	0.073	0.069	0.078	0.07	0.062		0.155	0.126	0.111	0.122	0.125	0.132		0.103	0.113	0.116	0.122	0.128	0.144		0.118	0.127	0.122	0.131	0.12	0.129		0.282	0.307	0.472	0.533
530	0.072	0.078	0.073	0.082	0.073	0.065		0.182	0.157	0.135	0.149	0.154	0.163		0.122	0.134	0.137	0.144	0.153	0.172		0.135	0.146	0.14	0.151	0.137	0.149		0.319	0.348	0.537	0.607
540	0.083	0.09	0.083	0.093	0.081	0.072		0.228	0.207	0.175	0.194	0.201	0.214		0.152	0.168	0.172	0.181	0.193	0.217		0.167	0.181	0.172	0.186	0.168	0.185		0.341	0.371	0.574	0.648
550	0.1	0.109	0.1	0.111	0.095	0.085		0.286	0.273	0.229	0.254	0.266	0.283		0.193	0.213	0.219	0.231	0.248	0.28		0.21	0.23	0.216	0.235	0.212	0.234		0.33	0.359	0.555	0.627
560	0.125	0.138	0.125	0.138	0.115	0.105		0.38	0.379	0.313	0.348	0.365	0.391		0.252	0.28	0.287	0.304	0.328	0.37		0.269	0.296	0.276	0.301	0.271	0.301		0.282	0.306	0.472	0.532
570	0.158	0.174	0.156	0.172	0.14	0.129		0.522	0.538	0.44	0.49	0.515	0.553		0.332	0.369	0.379	0.402	0.435	0.491		0.354	0.392	0.361	0.396	0.355	0.398		0.211	0.229	0.348	0.392
580	0.203	0.225	0.199	0.218	0.175	0.162		0.699	0.737	0.595	0.663	0.698	0.751		0.428	0.477	0.488	0.519	0.563	0.635		0.481	0.534	0.487	0.536	0.48	0.539		0.145	0.157	0.231	0.259
590	0.271	0.303	0.267	0.291	0.229	0.214		0.861	0.919	0.74	0.826	0.87	0.936		0.528	0.588	0.604	0.643	0.697	0.786		0.636	0.709	0.645	0.71	0.635	0.716		0.096	0.102	0.143	0.158
600	0.361	0.404	0.354	0.386	0.298	0.28		0.98	1.052	0.851	0.95	1.001	1.076		0.618	0.69	0.709	0.756	0.818	0.923		0.761	0.852	0.773	0.852	0.761	0.859		0.067	0.07	0.088	0.096
610	0.447	0.501	0.437	0.475	0.363	0.344		1.173	1.269	1.029	1.15	1.213	1.303		0.718	0.802	0.828	0.883	0.953	1.074		0.814	0.91	0.831	0.915	0.816	0.92		0.051	0.053	0.06	0.064
620	0.494	0.554	0.483	0.525	0.401	0.38		1.488	1.623	1.313	1.467	1.542	1.658		0.828	0.926	0.959	1.023	1.099	1.238		0.908	1.017	0.931	1.026	0.912	1.029		0.045	0.046	0.047	0.049
630	0.542	0.609	0.53	0.575	0.441	0.417		1.777	1.946	1.566	1.749	1.831	1.964		0.916	1.024	1.061	1.132	1.21	1.363		1.107	1.241	1.134	1.25	1.109	1.251		0.042	0.042	0.042	0.043
640	0.651	0.733	0.636	0.69	0.525	0.499		1.791	1.962	1.563	1.743	1.819	1.953		0.892	0.996	1.025	1.094	1.169	1.317		1.312	1.471	1.342	1.479	1.31	1.479		0.04	0.041	0.04	0.04
650	0.822	0.928	0.803	0.87	0.657	0.625		1.283	1.395	1.105	1.234	1.282	1.377		0.719	0.804	0.819	0.874	0.932	1.051		1.427	1.6	1.452	1.599	1.423	1.606		0.04	0.04	0.039	0.039
660	0.959	1.083	0.935	1.013	0.757	0.722		0.566	0.59	0.472	0.526	0.549	0.587		0.439	0.488	0.494	0.526	0.558	0.63		1.152	1.292	1.171	1.291	1.153	1.296		0.039	0.04	0.038	0.038
670	0.928	1.046	0.902	0.976	0.724	0.69		0.233	0.216	0.177	0.194	0.204	0.216		0.211	0.232	0.235	0.248	0.262	0.294		0.556	0.621	0.566	0.623	0.56	0.628		0.039	0.04	0.038	0.038
680	0.631	0.711	0.613	0.666	0.495	0.469		0.125	0.095	0.082	0.089	0.091	0.095		0.102	0.109	0.111	0.116	0.119	0.133		0.242	0.27	0.247	0.269	0.245	0.272		0.039	0.039	0.038	0.038
690	0.274	0.306	0.268	0.293	0.227	0.211		0.092	0.059	0.054	0.057	0.057	0.058		0.061	0.064	0.065	0.067	0.067	0.074		0.13	0.142	0.133	0.143	0.131	0.142		0.039	0.039	0.037	0.038
700	0.113	0.124	0.112	0.125	0.105	0.093		0.082	0.047	0.045	0.047	0.047	0.047		0.047	0.048	0.05	0.051	0.049	0.054		0.087	0.094	0.09	0.095	0.087	0.093		0.039	0.039	0.038	0.038
710	0.061	0.065	0.062	0.069	0.066	0.055		0.073	0.044	0.042	0.044	0.043	0.043		0.042	0.043	0.045	0.045	0.044	0.047		0.07	0.075	0.072	0.076	0.069	0.073		0.039	0.039	0.038	0.038
720	0.046	0.049	0.047	0.054	0.056	0.044		0.077	0.043	0.041	0.043	0.042	0.042		0.041	0.041	0.043	0.043	0.042	0.045		0.063	0.068	0.064	0.067	0.061	0.063		0.039	0.039	0.038	0.038
730	0.041	0.044	0.043	0.05	0.053	0.04		0.077	0.042	0.041	0.042	0.042	0.041		0.04	0.04	0.042	0.043	0.041	0.044		0.058	0.062	0.059	0.061	0.056	0.058		0.039	0.04	0.038	0.039
740	0.04	0.043	0.042	0.048	0.052	0.04		0.076	0.042	0.041	0.042	0.042	0.041		0.04	0.04	0.042	0.042	0.041	0.044		0.056	0.059	0.056	0.058	0.054	0.055		0.04	0.04	0.039	0.039
750	0.039	0.043	0.041	0.048	0.051	0.039		0.076	0.042	0.041	0.042	0.041	0.04		0.04	0.04	0.042	0.042	0.04	0.043		0.053	0.056	0.054	0.056	0.051	0.052		0.04	0.041	0.039	0.039
760	0.039	0.043	0.041	0.047	0.051	0.039		0.076	0.042	0.04	0.042	0.041	0.04		0.04	0.04	0.042	0.042	0.04	0.043		0.051	0.054	0.052	0.053	0.049	0.05		0.04	0.041	0.039	0.039
770	0.039	0.043	0.04	0.047	0.051	0.039		0.076	0.042	0.04	0.041	0.041	0.04		0.04	0.039	0.042	0.042	0.04	0.043		0.05	0.052	0.05	0.052	0.048	0.049		0.04	0.041	0.039	0.039
780	0.038	0.043	0.04	0.047	0.051	0.039		0.075	0.041	0.04	0.041	0.041	0.04		0.039	0.039	0.041	0.042	0.039	0.042		0.048	0.05	0.049	0.05	0.046	0.047		0.04	0.041	0.039	0.039
790	0.038	0.042	0.04	0.046	0.051	0.038		0.075	0.041	0.04	0.041	0.041	0.039		0.039	0.039	0.041	0.041	0.039	0.042		0.047	0.049	0.047	0.049	0.045	0.046		0.039	0.04	0.038	0.039
800	0.038	0.042	0.04	0.046	0.05	0.038		0.075	0.041	0.04	0.041	0.041	0.04		0.039	0.039	0.041	0.041	0.039	0.042		0.046	0.048	0.046	0.048	0.044	0.045		0.039	0.04	0.038	0.039

## Sheet: 2h
	MB	MB	MB	MB	MB	MB		NMB	NMB	NMB	NMB	NMB	NMB		TBO	TBO	TBO	TBO	TBO	TBO		DMMB	DMMB	DMMB	DMMB	DMMB	DMMB		NR	NR	NR	NR
Wavelength	D1	D2	D1	D2	D1	D2		D3	D4	D3	D4	D3	D4		D5	D6	D5	D6	D5	D6		D7	D8	D7	D8	D7	D8		D9	D10	D9	D10
300	0.626	0.646	0.794	0.796	0.583	0.584		0.859	0.938	0.882	0.888	0.963	0.979		0.607	0.668	0.648	0.651	0.888	0.882		1.074	1.194	1.152	1.163	1.192	1.204		0.44	0.453	0.483	0.5
310	0.302	0.308	0.37	0.373	0.283	0.284		0.474	0.517	0.491	0.493	0.53	0.542		0.318	0.347	0.338	0.342	0.447	0.442		0.565	0.628	0.605	0.61	0.618	0.624		0.298	0.306	0.33	0.339
320	0.23	0.234	0.282	0.282	0.216	0.218		0.4	0.436	0.415	0.417	0.445	0.457		0.25	0.273	0.268	0.272	0.351	0.344		0.409	0.452	0.439	0.442	0.442	0.447		0.183	0.189	0.19	0.197
330	0.196	0.199	0.241	0.242	0.185	0.187		0.206	0.221	0.213	0.215	0.225	0.236		0.175	0.189	0.186	0.19	0.231	0.225		0.325	0.358	0.351	0.353	0.35	0.355		0.133	0.138	0.133	0.138
340	0.127	0.127	0.151	0.151	0.125	0.125		0.125	0.132	0.131	0.133	0.136	0.146		0.114	0.122	0.122	0.124	0.143	0.137		0.172	0.187	0.185	0.185	0.179	0.182		0.111	0.114	0.113	0.117
350	0.096	0.094	0.109	0.108	0.096	0.096		0.109	0.115	0.114	0.116	0.119	0.128		0.095	0.102	0.102	0.104	0.117	0.111		0.135	0.146	0.146	0.145	0.138	0.141		0.098	0.101	0.1	0.103
360	0.08	0.078	0.09	0.09	0.082	0.082		0.099	0.105	0.104	0.106	0.109	0.118		0.084	0.088	0.09	0.091	0.102	0.096		0.122	0.133	0.133	0.131	0.125	0.128		0.082	0.085	0.082	0.085
370	0.069	0.068	0.078	0.078	0.071	0.072		0.087	0.092	0.091	0.093	0.096	0.105		0.072	0.075	0.077	0.078	0.088	0.083		0.113	0.123	0.122	0.121	0.117	0.119		0.067	0.068	0.067	0.068
380	0.063	0.062	0.072	0.073	0.064	0.066		0.08	0.085	0.083	0.085	0.087	0.096		0.065	0.068	0.07	0.071	0.081	0.075		0.107	0.116	0.116	0.114	0.11	0.112		0.062	0.063	0.062	0.061
390	0.061	0.062	0.072	0.073	0.063	0.065		0.078	0.082	0.08	0.083	0.084	0.093		0.06	0.062	0.064	0.064	0.072	0.067		0.102	0.111	0.111	0.11	0.105	0.107		0.063	0.063	0.064	0.063
400	0.058	0.059	0.069	0.069	0.059	0.061		0.068	0.071	0.07	0.072	0.073	0.081		0.053	0.055	0.057	0.057	0.061	0.056		0.102	0.111	0.112	0.11	0.106	0.108		0.068	0.068	0.07	0.069
410	0.051	0.052	0.059	0.059	0.053	0.055		0.059	0.062	0.061	0.064	0.063	0.071		0.051	0.052	0.054	0.054	0.057	0.051		0.088	0.096	0.097	0.095	0.091	0.092		0.074	0.075	0.08	0.079
420	0.048	0.05	0.055	0.056	0.051	0.053		0.059	0.061	0.062	0.064	0.064	0.072		0.051	0.052	0.054	0.054	0.059	0.053		0.074	0.08	0.082	0.08	0.075	0.077		0.085	0.085	0.094	0.094
430	0.049	0.05	0.057	0.058	0.052	0.054		0.062	0.066	0.066	0.068	0.069	0.076		0.053	0.054	0.058	0.058	0.064	0.059		0.074	0.08	0.082	0.08	0.076	0.077		0.098	0.099	0.111	0.112
440	0.05	0.052	0.06	0.061	0.054	0.056		0.069	0.073	0.073	0.074	0.076	0.082		0.057	0.058	0.062	0.062	0.071	0.066		0.08	0.086	0.088	0.085	0.082	0.083		0.115	0.116	0.134	0.135
450	0.054	0.055	0.065	0.065	0.057	0.058		0.077	0.083	0.081	0.082	0.086	0.091		0.062	0.064	0.068	0.068	0.081	0.076		0.088	0.096	0.098	0.094	0.092	0.093		0.136	0.137	0.161	0.162
460	0.058	0.059	0.071	0.071	0.061	0.062		0.087	0.092	0.091	0.091	0.096	0.101		0.068	0.071	0.074	0.074	0.092	0.088		0.099	0.107	0.109	0.105	0.103	0.104		0.162	0.163	0.195	0.196
470	0.062	0.063	0.078	0.077	0.064	0.065		0.097	0.103	0.101	0.102	0.107	0.113		0.075	0.078	0.082	0.082	0.105	0.101		0.109	0.119	0.12	0.116	0.115	0.116		0.196	0.196	0.238	0.239
480	0.066	0.068	0.084	0.083	0.068	0.068		0.107	0.115	0.111	0.112	0.119	0.124		0.082	0.086	0.089	0.089	0.118	0.114		0.121	0.132	0.132	0.129	0.128	0.13		0.241	0.241	0.297	0.298
490	0.07	0.073	0.09	0.089	0.071	0.071		0.113	0.12	0.116	0.117	0.126	0.131		0.088	0.093	0.094	0.095	0.127	0.124		0.129	0.142	0.141	0.138	0.138	0.14		0.3	0.299	0.372	0.375
500	0.072	0.075	0.091	0.09	0.072	0.072		0.114	0.122	0.117	0.119	0.128	0.134		0.092	0.097	0.098	0.099	0.135	0.132		0.132	0.146	0.145	0.141	0.142	0.144		0.377	0.376	0.471	0.474
510	0.071	0.073	0.089	0.088	0.071	0.07		0.12	0.129	0.124	0.126	0.135	0.142		0.098	0.104	0.104	0.105	0.146	0.143		0.136	0.15	0.149	0.144	0.146	0.148		0.474	0.474	0.597	0.601
520	0.071	0.073	0.089	0.087	0.07	0.07		0.137	0.148	0.141	0.144	0.156	0.162		0.11	0.117	0.117	0.117	0.167	0.165		0.148	0.164	0.16	0.156	0.159	0.161		0.568	0.567	0.717	0.722
530	0.075	0.078	0.095	0.093	0.074	0.074		0.17	0.185	0.176	0.179	0.195	0.202		0.13	0.139	0.138	0.139	0.203	0.201		0.172	0.192	0.186	0.182	0.187	0.189		0.647	0.646	0.82	0.825
540	0.086	0.089	0.111	0.109	0.084	0.083		0.224	0.246	0.233	0.236	0.259	0.266		0.162	0.175	0.172	0.173	0.261	0.259		0.216	0.243	0.232	0.228	0.236	0.239		0.693	0.692	0.877	0.882
550	0.104	0.108	0.137	0.136	0.1	0.099		0.296	0.327	0.308	0.311	0.345	0.352		0.205	0.223	0.219	0.221	0.341	0.339		0.276	0.312	0.295	0.291	0.304	0.308		0.67	0.669	0.847	0.852
560	0.13	0.136	0.176	0.175	0.123	0.123		0.408	0.454	0.427	0.43	0.479	0.488		0.269	0.293	0.288	0.289	0.455	0.455		0.356	0.404	0.379	0.377	0.395	0.4		0.566	0.566	0.715	0.72
570	0.163	0.171	0.226	0.224	0.154	0.153		0.58	0.648	0.605	0.61	0.681	0.689		0.353	0.386	0.38	0.382	0.61	0.609		0.473	0.539	0.503	0.502	0.528	0.535		0.413	0.414	0.521	0.525
580	0.21	0.221	0.294	0.293	0.196	0.195		0.794	0.889	0.824	0.827	0.928	0.937		0.455	0.499	0.491	0.493	0.793	0.794		0.649	0.743	0.684	0.684	0.724	0.733		0.271	0.272	0.338	0.341
590	0.281	0.297	0.401	0.4	0.261	0.26		0.99	1.108	1.027	1.032	1.157	1.167		0.561	0.615	0.606	0.609	0.984	0.985		0.863	0.989	0.911	0.914	0.97	0.982		0.164	0.166	0.201	0.202
600	0.374	0.397	0.539	0.539	0.343	0.342		1.128	1.263	1.179	1.184	1.323	1.332		0.656	0.721	0.712	0.715	1.153	1.154		1.025	1.175	1.095	1.099	1.162	1.176		0.1	0.102	0.117	0.118
610	0.463	0.493	0.67	0.671	0.422	0.421		1.351	1.512	1.427	1.431	1.586	1.596		0.761	0.837	0.831	0.835	1.34	1.341		1.07	1.227	1.168	1.172	1.232	1.245		0.066	0.068	0.073	0.074
620	0.512	0.545	0.742	0.743	0.467	0.466		1.718	1.924	1.815	1.819	2.005	2.012		0.876	0.965	0.963	0.967	1.544	1.545		1.174	1.346	1.303	1.306	1.367	1.38		0.052	0.053	0.053	0.054
630	0.562	0.599	0.815	0.815	0.514	0.513		2.049	2.287	2.153	2.158	2.357	2.362		0.967	1.065	1.064	1.069	1.699	1.702		1.419	1.627	1.585	1.59	1.66	1.677		0.046	0.048	0.046	0.047
640	0.675	0.72	0.981	0.982	0.616	0.613		2.063	2.297	2.137	2.143	2.347	2.354		0.939	1.034	1.027	1.032	1.642	1.645		1.677	1.921	1.877	1.886	1.962	1.98		0.043	0.045	0.042	0.044
650	0.854	0.912	1.245	1.246	0.773	0.771		1.466	1.641	1.512	1.52	1.667	1.677		0.756	0.833	0.821	0.824	1.309	1.312		1.823	2.086	2.042	2.05	2.132	2.152		0.042	0.044	0.041	0.042
660	0.995	1.066	1.456	1.46	0.894	0.891		0.623	0.696	0.643	0.645	0.712	0.718		0.461	0.506	0.495	0.498	0.782	0.782		1.472	1.682	1.659	1.663	1.727	1.743		0.042	0.043	0.04	0.042
670	0.964	1.035	1.405	1.408	0.854	0.853		0.231	0.255	0.235	0.236	0.263	0.266		0.222	0.241	0.238	0.238	0.36	0.359		0.714	0.815	0.797	0.798	0.832	0.839		0.041	0.043	0.04	0.041
680	0.655	0.704	0.95	0.954	0.578	0.579		0.103	0.111	0.103	0.104	0.113	0.116		0.106	0.114	0.115	0.114	0.158	0.155		0.312	0.355	0.344	0.338	0.354	0.356		0.041	0.043	0.039	0.041
690	0.287	0.306	0.406	0.406	0.257	0.258		0.064	0.067	0.063	0.064	0.067	0.07		0.064	0.067	0.069	0.068	0.084	0.081		0.165	0.184	0.181	0.173	0.18	0.181		0.04	0.042	0.039	0.04
700	0.118	0.124	0.159	0.158	0.11	0.11		0.052	0.053	0.051	0.052	0.053	0.055		0.049	0.051	0.053	0.052	0.059	0.056		0.108	0.118	0.119	0.112	0.113	0.113		0.04	0.042	0.039	0.04
710	0.064	0.067	0.08	0.078	0.062	0.062		0.048	0.049	0.046	0.047	0.047	0.051		0.043	0.045	0.048	0.047	0.051	0.047		0.084	0.09	0.097	0.086	0.085	0.085		0.04	0.042	0.039	0.04
720	0.048	0.05	0.055	0.054	0.048	0.048		0.047	0.047	0.045	0.046	0.045	0.048		0.042	0.043	0.047	0.046	0.048	0.045		0.073	0.078	0.082	0.074	0.072	0.072		0.041	0.043	0.039	0.041
730	0.043	0.045	0.048	0.046	0.044	0.044		0.046	0.046	0.044	0.045	0.044	0.047		0.041	0.042	0.046	0.045	0.047	0.043		0.066	0.07	0.075	0.067	0.065	0.065		0.041	0.043	0.039	0.041
740	0.042	0.044	0.046	0.044	0.043	0.043		0.046	0.046	0.044	0.045	0.044	0.046		0.041	0.042	0.046	0.045	0.046	0.043		0.062	0.065	0.07	0.063	0.061	0.06		0.041	0.043	0.04	0.041
750	0.041	0.044	0.045	0.043	0.042	0.042		0.046	0.045	0.044	0.044	0.043	0.045		0.041	0.042	0.046	0.044	0.045	0.042		0.059	0.061	0.067	0.059	0.057	0.056		0.041	0.043	0.04	0.041
760	0.041	0.043	0.044	0.043	0.042	0.042		0.045	0.044	0.043	0.044	0.043	0.045		0.04	0.042	0.045	0.044	0.045	0.042		0.056	0.058	0.064	0.057	0.054	0.054		0.041	0.043	0.04	0.041
770	0.04	0.043	0.044	0.042	0.041	0.041		0.045	0.044	0.043	0.043	0.043	0.045		0.04	0.041	0.044	0.044	0.044	0.042		0.054	0.055	0.062	0.054	0.052	0.051		0.041	0.042	0.04	0.041
780	0.04	0.043	0.043	0.042	0.041	0.041		0.045	0.043	0.043	0.043	0.042	0.044		0.039	0.041	0.044	0.043	0.043	0.041		0.052	0.053	0.059	0.052	0.05	0.05		0.041	0.042	0.039	0.04
790	0.039	0.043	0.043	0.042	0.041	0.04		0.044	0.043	0.042	0.043	0.041	0.044		0.039	0.041	0.043	0.043	0.043	0.041		0.05	0.051	0.058	0.05	0.048	0.048		0.04	0.041	0.039	0.04
800	0.039	0.043	0.043	0.041	0.04	0.04		0.044	0.043	0.042	0.043	0.041	0.043		0.039	0.04	0.043	0.042	0.043	0.04		0.049	0.05	0.056	0.049	0.047	0.047		0.04	0.041	0.039	0.04

## Sheet: 3h
	MB	MB	MB	MB	MB	MB		NMB	NMB	NMB	NMB	NMB	NMB		TBO	TBO	TBO	TBO	TBO	TBO		DMMB	DMMB	DMMB	DMMB	DMMB	DMMB		NR	NR	NR	NR
Wavelength	E1	E2	E1	E2	E1	E2		E3	E4	E3	E4	E3	E4		E5	E6	E5	E6	E5	E6		E7	E8	E7	E8	E7	E8		E9	E10	E9	E10
300	0.621	0.658	0.849	0.844	0.613	0.627		0.996	1.05	1.018	1.035	1.044	1.051		0.597	0.653	0.848	0.892	0.898	0.914		1.137	1.261	1.293	1.304	1.339	1.331		0.505	0.517	0.564	0.572
310	0.3	0.313	0.396	0.393	0.295	0.305		0.544	0.573	0.564	0.572	0.569	0.573		0.311	0.342	0.434	0.471	0.449	0.462		0.597	0.662	0.675	0.683	0.698	0.691		0.348	0.358	0.39	0.396
320	0.229	0.238	0.3	0.298	0.224	0.234		0.457	0.482	0.477	0.484	0.478	0.482		0.246	0.269	0.344	0.375	0.35	0.361		0.431	0.476	0.487	0.492	0.5	0.493		0.204	0.211	0.21	0.215
330	0.196	0.204	0.257	0.256	0.192	0.201		0.225	0.233	0.237	0.243	0.233	0.236		0.172	0.186	0.229	0.257	0.228	0.237		0.342	0.378	0.387	0.392	0.399	0.392		0.144	0.148	0.14	0.143
340	0.127	0.13	0.16	0.159	0.127	0.136		0.131	0.135	0.141	0.146	0.136	0.137		0.113	0.12	0.143	0.168	0.139	0.145		0.179	0.195	0.198	0.202	0.204	0.197		0.121	0.125	0.119	0.123
350	0.096	0.095	0.114	0.114	0.096	0.104		0.113	0.117	0.123	0.127	0.118	0.119		0.094	0.101	0.118	0.142	0.112	0.118		0.14	0.15	0.153	0.157	0.158	0.151		0.107	0.111	0.105	0.109
360	0.08	0.08	0.094	0.094	0.081	0.089		0.104	0.107	0.114	0.117	0.108	0.109		0.083	0.088	0.103	0.127	0.098	0.103		0.126	0.136	0.14	0.143	0.144	0.138		0.089	0.092	0.084	0.087
370	0.068	0.07	0.081	0.082	0.069	0.078		0.091	0.093	0.1	0.103	0.095	0.096		0.071	0.075	0.09	0.11	0.084	0.087		0.116	0.126	0.131	0.132	0.135	0.129		0.073	0.074	0.067	0.069
380	0.062	0.065	0.075	0.077	0.063	0.072		0.083	0.085	0.092	0.094	0.086	0.087		0.065	0.068	0.082	0.1	0.076	0.078		0.11	0.12	0.124	0.126	0.129	0.122		0.068	0.069	0.062	0.064
390	0.061	0.064	0.075	0.077	0.062	0.07		0.081	0.083	0.089	0.091	0.084	0.084		0.06	0.061	0.074	0.092	0.068	0.07		0.105	0.116	0.119	0.121	0.123	0.117		0.07	0.07	0.066	0.067
400	0.059	0.061	0.071	0.073	0.058	0.066		0.069	0.071	0.077	0.079	0.071	0.071		0.054	0.055	0.064	0.082	0.057	0.059		0.106	0.116	0.12	0.121	0.123	0.117		0.076	0.077	0.074	0.076
410	0.051	0.053	0.061	0.062	0.052	0.059		0.059	0.06	0.066	0.068	0.06	0.06		0.051	0.051	0.059	0.078	0.052	0.054		0.091	0.099	0.102	0.103	0.105	0.1		0.086	0.087	0.088	0.09
420	0.048	0.05	0.057	0.058	0.05	0.056		0.059	0.06	0.066	0.068	0.061	0.06		0.051	0.052	0.061	0.081	0.054	0.057		0.076	0.082	0.084	0.085	0.087	0.081		0.1	0.102	0.108	0.11
430	0.049	0.051	0.059	0.059	0.051	0.057		0.064	0.066	0.071	0.073	0.066	0.066		0.054	0.055	0.065	0.084	0.06	0.062		0.076	0.082	0.084	0.085	0.086	0.081		0.118	0.121	0.132	0.135
440	0.051	0.053	0.062	0.063	0.053	0.058		0.073	0.075	0.08	0.082	0.075	0.075		0.057	0.059	0.072	0.09	0.068	0.069		0.081	0.088	0.091	0.092	0.093	0.088		0.142	0.145	0.164	0.167
450	0.054	0.057	0.068	0.068	0.056	0.061		0.083	0.086	0.091	0.093	0.087	0.087		0.062	0.065	0.082	0.1	0.079	0.079		0.09	0.098	0.102	0.103	0.104	0.1		0.17	0.174	0.202	0.204
460	0.058	0.062	0.075	0.074	0.06	0.065		0.095	0.098	0.103	0.105	0.099	0.1		0.068	0.072	0.092	0.11	0.091	0.091		0.1	0.11	0.114	0.116	0.117	0.113		0.204	0.209	0.248	0.251
470	0.062	0.067	0.081	0.081	0.064	0.069		0.107	0.111	0.116	0.118	0.112	0.113		0.074	0.08	0.104	0.121	0.103	0.104		0.111	0.122	0.127	0.129	0.131	0.127		0.25	0.255	0.307	0.31
480	0.067	0.071	0.088	0.088	0.069	0.073		0.12	0.124	0.128	0.131	0.126	0.127		0.081	0.087	0.116	0.134	0.117	0.117		0.123	0.137	0.142	0.144	0.146	0.143		0.309	0.316	0.386	0.389
490	0.07	0.075	0.094	0.094	0.072	0.076		0.126	0.132	0.135	0.138	0.133	0.134		0.087	0.093	0.125	0.144	0.127	0.127		0.133	0.147	0.153	0.155	0.158	0.154		0.387	0.396	0.488	0.491
500	0.072	0.076	0.096	0.096	0.073	0.077		0.129	0.135	0.137	0.14	0.136	0.137		0.091	0.098	0.131	0.151	0.134	0.135		0.137	0.152	0.157	0.159	0.162	0.159		0.488	0.5	0.62	0.624
510	0.071	0.074	0.094	0.093	0.072	0.076		0.137	0.144	0.145	0.148	0.145	0.146		0.097	0.104	0.141	0.163	0.146	0.146		0.141	0.157	0.162	0.164	0.167	0.164		0.617	0.632	0.789	0.793
520	0.071	0.074	0.094	0.093	0.072	0.075		0.158	0.168	0.167	0.17	0.168	0.169		0.108	0.117	0.16	0.184	0.168	0.168		0.154	0.172	0.175	0.178	0.182	0.179		0.739	0.757	0.95	0.955
530	0.075	0.078	0.1	0.099	0.076	0.079		0.2	0.212	0.21	0.212	0.212	0.213		0.127	0.139	0.192	0.218	0.205	0.206		0.18	0.202	0.206	0.209	0.213	0.211		0.843	0.863	1.084	1.089
540	0.085	0.089	0.117	0.117	0.086	0.089		0.267	0.286	0.28	0.281	0.284	0.285		0.159	0.175	0.246	0.273	0.264	0.265		0.227	0.256	0.261	0.264	0.27	0.268		0.901	0.922	1.157	1.163
550	0.103	0.109	0.146	0.145	0.104	0.107		0.358	0.384	0.372	0.374	0.381	0.383		0.202	0.223	0.318	0.345	0.347	0.348		0.291	0.329	0.335	0.339	0.349	0.347		0.87	0.891	1.117	1.123
560	0.129	0.138	0.188	0.188	0.13	0.133		0.5	0.536	0.518	0.519	0.533	0.535		0.263	0.293	0.423	0.451	0.465	0.466		0.376	0.426	0.435	0.44	0.453	0.452		0.736	0.754	0.943	0.948
570	0.162	0.175	0.242	0.241	0.163	0.166		0.714	0.768	0.738	0.739	0.76	0.764		0.346	0.387	0.564	0.593	0.624	0.624		0.5	0.569	0.581	0.586	0.606	0.606		0.537	0.55	0.686	0.69
580	0.207	0.227	0.316	0.315	0.209	0.212		0.98	1.053	1.006	1.008	1.04	1.046		0.447	0.501	0.734	0.762	0.813	0.813		0.687	0.782	0.797	0.804	0.833	0.834		0.35	0.36	0.443	0.446
590	0.278	0.307	0.432	0.431	0.28	0.283		1.22	1.313	1.255	1.257	1.298	1.305		0.549	0.617	0.909	0.938	1.009	1.008		0.915	1.044	1.068	1.077	1.118	1.119		0.208	0.214	0.258	0.261
600	0.369	0.41	0.583	0.582	0.37	0.373		1.389	1.492	1.435	1.436	1.484	1.49		0.643	0.724	1.066	1.095	1.182	1.181		1.091	1.245	1.278	1.289	1.338	1.339		0.122	0.126	0.144	0.147
610	0.457	0.51	0.726	0.725	0.457	0.46		1.659	1.777	1.721	1.721	1.779	1.784		0.747	0.842	1.241	1.27	1.376	1.374		1.146	1.308	1.349	1.357	1.411	1.412		0.077	0.08	0.084	0.086
620	0.504	0.564	0.803	0.802	0.506	0.508		2.098	2.242	2.175	2.174	2.24	2.246		0.861	0.97	1.433	1.463	1.585	1.582		1.26	1.439	1.49	1.498	1.558	1.558		0.057	0.059	0.057	0.059
630	0.554	0.621	0.882	0.88	0.557	0.559		2.468	2.622	2.55	2.549	2.616	2.621		0.949	1.07	1.582	1.615	1.744	1.74		1.524	1.742	1.807	1.813	1.889	1.889		0.049	0.051	0.046	0.049
640	0.666	0.748	1.063	1.06	0.667	0.668		2.462	2.616	2.53	2.529	2.596	2.601		0.919	1.036	1.53	1.563	1.681	1.678		1.804	2.059	2.137	2.145	2.228	2.229		0.045	0.048	0.042	0.044
650	0.842	0.947	1.348	1.346	0.839	0.839		1.761	1.884	1.81	1.811	1.862	1.869		0.739	0.833	1.224	1.254	1.335	1.334		1.967	2.24	2.324	2.329	2.421	2.422		0.044	0.046	0.04	0.043
660	0.981	1.105	1.577	1.575	0.971	0.972		0.748	0.801	0.77	0.771	0.793	0.798		0.45	0.505	0.735	0.759	0.792	0.791		1.595	1.818	1.894	1.899	1.977	1.974		0.043	0.045	0.039	0.042
670	0.948	1.068	1.519	1.518	0.93	0.933		0.273	0.291	0.279	0.281	0.286	0.29		0.217	0.242	0.344	0.362	0.363	0.362		0.771	0.878	0.907	0.91	0.953	0.952		0.043	0.045	0.039	0.041
680	0.644	0.724	1.026	1.028	0.628	0.633		0.117	0.122	0.119	0.121	0.12	0.121		0.105	0.114	0.155	0.171	0.158	0.157		0.336	0.378	0.385	0.387	0.405	0.402		0.042	0.044	0.038	0.041
690	0.281	0.316	0.438	0.437	0.276	0.28		0.069	0.071	0.07	0.072	0.069	0.07		0.063	0.067	0.085	0.099	0.083	0.083		0.174	0.194	0.195	0.196	0.203	0.201		0.042	0.044	0.038	0.041
700	0.116	0.129	0.168	0.169	0.115	0.118		0.054	0.054	0.055	0.057	0.052	0.053		0.049	0.051	0.061	0.074	0.058	0.057		0.112	0.123	0.123	0.124	0.126	0.124		0.042	0.044	0.038	0.04
710	0.062	0.069	0.081	0.082	0.062	0.066		0.048	0.048	0.049	0.052	0.047	0.048		0.043	0.045	0.053	0.071	0.05	0.049		0.086	0.093	0.093	0.093	0.093	0.092		0.042	0.044	0.038	0.041
720	0.046	0.053	0.055	0.056	0.047	0.05		0.047	0.045	0.047	0.05	0.044	0.046		0.042	0.043	0.051	0.064	0.048	0.047		0.074	0.079	0.078	0.078	0.078	0.076		0.042	0.045	0.039	0.042
730	0.041	0.047	0.047	0.048	0.042	0.045		0.046	0.044	0.046	0.049	0.043	0.045		0.041	0.043	0.05	0.062	0.046	0.045		0.067	0.07	0.07	0.07	0.07	0.068		0.043	0.045	0.039	0.042
740	0.04	0.046	0.045	0.045	0.041	0.044		0.045	0.044	0.046	0.049	0.043	0.045		0.041	0.043	0.05	0.061	0.046	0.045		0.062	0.065	0.065	0.065	0.065	0.063		0.043	0.045	0.04	0.042
750	0.039	0.045	0.043	0.044	0.04	0.043		0.044	0.043	0.045	0.048	0.042	0.044		0.041	0.042	0.049	0.061	0.045	0.043		0.058	0.06	0.061	0.061	0.06	0.058		0.043	0.045	0.039	0.042
760	0.039	0.044	0.043	0.043	0.04	0.042		0.044	0.042	0.045	0.048	0.042	0.044		0.04	0.042	0.048	0.06	0.044	0.043		0.055	0.057	0.058	0.058	0.058	0.056		0.043	0.044	0.039	0.042
770	0.039	0.044	0.042	0.043	0.039	0.042		0.043	0.042	0.044	0.047	0.042	0.043		0.04	0.041	0.048	0.059	0.044	0.043		0.053	0.055	0.056	0.056	0.055	0.053		0.042	0.044	0.039	0.041
780	0.039	0.043	0.042	0.043	0.039	0.042		0.043	0.041	0.044	0.047	0.041	0.043		0.04	0.041	0.047	0.059	0.043	0.042		0.051	0.052	0.053	0.053	0.053	0.051		0.042	0.043	0.039	0.041
790	0.039	0.043	0.042	0.042	0.039	0.041		0.042	0.041	0.043	0.046	0.041	0.042		0.04	0.04	0.046	0.058	0.043	0.041		0.049	0.05	0.051	0.051	0.051	0.049		0.042	0.043	0.038	0.04
800	0.038	0.043	0.042	0.042	0.039	0.041		0.042	0.04	0.043	0.046	0.041	0.042		0.039	0.04	0.046	0.058	0.042	0.041		0.048	0.049	0.05	0.05	0.049	0.048		0.042	0.043	0.038	0.04

## Sheet: 4h
	MB	MB	MB	MB	MB	MB		NMB	NMB	NMB	NMB	NMB	NMB		TBO	TBO	TBO	TBO	TBO	TBO		DMMB	DMMB	DMMB	DMMB	DMMB	DMMB		NR	NR	NR	NR
Wavelength	F1	F2	F1	F2	F1	F2		F3	F4	F3	F4	F3	F4		F5	F6	F5	F6	F5	F6		F7	F8	F7	F8	F7	F8		F9	F10	F9	F10
300	0.787	0.854	0.84	0.832	0.71	0.705		1.026	1.111	1.022	1.02	1.072	1.087		0.551	0.611	0.898	0.909	0.941	0.993		1.258	1.384	1.367	1.357	1.7	1.438		0.519	0.527	0.576	0.584
310	0.37	0.39	0.391	0.384	0.33	0.326		0.556	0.606	0.561	0.561	0.582	0.594		0.29	0.321	0.456	0.467	0.475	0.511		0.655	0.718	0.712	0.704	0.979	0.745		0.359	0.365	0.401	0.404
320	0.279	0.292	0.296	0.29	0.248	0.244		0.465	0.507	0.474	0.474	0.489	0.498		0.229	0.252	0.361	0.37	0.371	0.401		0.469	0.511	0.513	0.506	0.737	0.527		0.206	0.21	0.212	0.215
330	0.238	0.251	0.254	0.249	0.212	0.209		0.226	0.241	0.233	0.233	0.24	0.244		0.161	0.176	0.237	0.244	0.24	0.267		0.372	0.403	0.409	0.402	0.613	0.416		0.142	0.146	0.138	0.141
340	0.148	0.152	0.157	0.153	0.134	0.131		0.13	0.136	0.137	0.137	0.146	0.144		0.107	0.116	0.144	0.15	0.146	0.167		0.186	0.2	0.207	0.201	0.388	0.204		0.12	0.122	0.119	0.121
350	0.106	0.107	0.113	0.108	0.097	0.094		0.112	0.117	0.119	0.119	0.129	0.125		0.089	0.098	0.118	0.122	0.119	0.139		0.143	0.151	0.16	0.154	0.327	0.153		0.105	0.108	0.104	0.106
360	0.087	0.087	0.093	0.089	0.08	0.077		0.102	0.107	0.109	0.109	0.12	0.115		0.079	0.086	0.103	0.106	0.104	0.117		0.13	0.138	0.145	0.141	0.305	0.14		0.086	0.088	0.082	0.084
370	0.075	0.075	0.08	0.077	0.069	0.067		0.089	0.093	0.096	0.096	0.107	0.101		0.069	0.073	0.09	0.09	0.091	0.101		0.12	0.128	0.133	0.131	0.285	0.132		0.071	0.072	0.065	0.067
380	0.069	0.071	0.073	0.073	0.063	0.062		0.081	0.085	0.088	0.088	0.098	0.092		0.063	0.066	0.082	0.082	0.083	0.091		0.114	0.122	0.125	0.125	0.27	0.125		0.067	0.067	0.062	0.063
390	0.069	0.071	0.074	0.073	0.062	0.061		0.079	0.083	0.085	0.086	0.093	0.09		0.058	0.06	0.074	0.073	0.074	0.082		0.109	0.118	0.12	0.121	0.259	0.12		0.069	0.069	0.066	0.067
400	0.066	0.068	0.07	0.069	0.058	0.058		0.068	0.07	0.073	0.074	0.079	0.077		0.052	0.054	0.063	0.063	0.062	0.07		0.11	0.119	0.121	0.122	0.252	0.122		0.076	0.076	0.075	0.076
410	0.056	0.057	0.059	0.058	0.05	0.05		0.058	0.059	0.063	0.063	0.066	0.065		0.049	0.05	0.058	0.057	0.057	0.065		0.093	0.1	0.103	0.103	0.229	0.102		0.086	0.086	0.09	0.091
420	0.053	0.053	0.055	0.054	0.047	0.047		0.058	0.06	0.063	0.063	0.065	0.065		0.049	0.05	0.06	0.058	0.059	0.066		0.076	0.08	0.084	0.083	0.205	0.082		0.101	0.101	0.111	0.111
430	0.054	0.055	0.056	0.056	0.048	0.048		0.064	0.066	0.068	0.068	0.069	0.071		0.051	0.052	0.065	0.063	0.065	0.07		0.075	0.08	0.084	0.083	0.2	0.081		0.121	0.121	0.137	0.137
440	0.058	0.059	0.059	0.059	0.051	0.051		0.072	0.075	0.076	0.076	0.078	0.08		0.054	0.056	0.073	0.071	0.073	0.079		0.083	0.087	0.091	0.09	0.202	0.089		0.147	0.148	0.171	0.172
450	0.063	0.064	0.064	0.064	0.055	0.055		0.082	0.087	0.087	0.088	0.088	0.091		0.059	0.062	0.083	0.081	0.084	0.089		0.093	0.099	0.102	0.101	0.213	0.102		0.178	0.179	0.212	0.213
460	0.069	0.07	0.07	0.07	0.06	0.06		0.094	0.101	0.099	0.1	0.101	0.105		0.064	0.068	0.095	0.092	0.097	0.102		0.106	0.113	0.116	0.115	0.221	0.116		0.217	0.218	0.262	0.263
470	0.075	0.076	0.077	0.076	0.065	0.065		0.107	0.115	0.112	0.114	0.115	0.119		0.07	0.075	0.108	0.106	0.111	0.115		0.12	0.128	0.13	0.129	0.235	0.132		0.267	0.268	0.325	0.326
480	0.081	0.083	0.083	0.083	0.07	0.07		0.12	0.13	0.125	0.127	0.129	0.134		0.076	0.082	0.121	0.119	0.125	0.131		0.134	0.145	0.145	0.144	0.25	0.149		0.334	0.335	0.41	0.412
490	0.087	0.089	0.089	0.089	0.075	0.075		0.128	0.139	0.132	0.134	0.137	0.142		0.081	0.088	0.131	0.13	0.137	0.143		0.146	0.157	0.157	0.156	0.261	0.163		0.421	0.421	0.519	0.52
500	0.088	0.091	0.091	0.09	0.076	0.077		0.132	0.142	0.135	0.137	0.141	0.146		0.085	0.092	0.139	0.138	0.146	0.152		0.15	0.163	0.16	0.161	0.265	0.169		0.534	0.534	0.66	0.661
510	0.086	0.089	0.089	0.088	0.075	0.076		0.141	0.153	0.143	0.145	0.151	0.155		0.09	0.098	0.15	0.15	0.159	0.166		0.155	0.169	0.164	0.165	0.269	0.176		0.678	0.677	0.841	0.841
520	0.086	0.089	0.088	0.088	0.075	0.076		0.165	0.179	0.166	0.167	0.175	0.179		0.1	0.11	0.172	0.172	0.183	0.19		0.17	0.185	0.178	0.18	0.284	0.195		0.814	0.812	1.011	1.012
530	0.092	0.097	0.095	0.095	0.081	0.081		0.21	0.229	0.209	0.209	0.222	0.226		0.117	0.129	0.208	0.209	0.224	0.231		0.2	0.219	0.209	0.211	0.319	0.232		0.93	0.927	1.153	1.152
540	0.108	0.115	0.112	0.112	0.094	0.095		0.283	0.31	0.279	0.28	0.297	0.302		0.145	0.16	0.269	0.269	0.289	0.296		0.254	0.28	0.266	0.269	0.383	0.298		0.995	0.992	1.23	1.228
550	0.134	0.145	0.141	0.141	0.117	0.119		0.379	0.417	0.373	0.373	0.399	0.404		0.182	0.202	0.35	0.35	0.378	0.386		0.327	0.362	0.343	0.347	0.472	0.389		0.959	0.955	1.186	1.184
560	0.173	0.189	0.183	0.183	0.151	0.153		0.528	0.584	0.52	0.519	0.557	0.562		0.235	0.263	0.468	0.468	0.505	0.514		0.425	0.473	0.448	0.453	0.589	0.508		0.805	0.802	1.002	1
570	0.222	0.245	0.236	0.236	0.195	0.196		0.755	0.837	0.742	0.74	0.793	0.802		0.307	0.345	0.626	0.626	0.675	0.685		0.569	0.633	0.599	0.606	0.762	0.683		0.58	0.579	0.729	0.728
580	0.291	0.324	0.31	0.31	0.254	0.256		1.036	1.15	1.01	1.01	1.085	1.096		0.394	0.443	0.815	0.815	0.879	0.889		0.785	0.875	0.824	0.833	1.022	0.945		0.373	0.372	0.47	0.47
590	0.396	0.443	0.425	0.425	0.346	0.348		1.288	1.431	1.262	1.259	1.353	1.366		0.484	0.545	1.012	1.01	1.087	1.099		1.048	1.171	1.107	1.119	1.346	1.271		0.217	0.218	0.273	0.273
600	0.533	0.597	0.574	0.574	0.464	0.466		1.456	1.618	1.444	1.441	1.537	1.55		0.565	0.637	1.188	1.187	1.267	1.278		1.253	1.401	1.335	1.348	1.587	1.509		0.125	0.126	0.152	0.152
610	0.662	0.744	0.714	0.714	0.577	0.579		1.722	1.912	1.734	1.731	1.825	1.841		0.654	0.739	1.383	1.381	1.46	1.472		1.316	1.472	1.423	1.434	1.646	1.565		0.077	0.078	0.087	0.088
620	0.733	0.824	0.791	0.79	0.639	0.641		2.164	2.395	2.189	2.187	2.288	2.304		0.751	0.849	1.597	1.595	1.67	1.683		1.448	1.62	1.582	1.594	1.786	1.705		0.056	0.057	0.058	0.059
630	0.806	0.905	0.871	0.87	0.703	0.705		2.529	2.768	2.565	2.56	2.658	2.675		0.827	0.936	1.761	1.758	1.83	1.844		1.754	1.96	1.927	1.939	2.135	2.053		0.048	0.049	0.046	0.048
640	0.969	1.09	1.052	1.05	0.842	0.843		2.521	2.764	2.539	2.539	2.645	2.664		0.803	0.908	1.698	1.696	1.772	1.785		2.074	2.313	2.283	2.296	2.49	2.409		0.044	0.046	0.042	0.043
650	1.226	1.379	1.335	1.331	1.062	1.064		1.805	2	1.809	1.813	1.9	1.915		0.649	0.734	1.354	1.352	1.422	1.435		2.26	2.513	2.482	2.495	2.688	2.61		0.043	0.045	0.04	0.042
660	1.429	1.607	1.557	1.554	1.233	1.235		0.772	0.856	0.77	0.77	0.816	0.827		0.399	0.449	0.81	0.81	0.854	0.865		1.837	2.05	2.036	2.048	2.217	2.131		0.042	0.044	0.039	0.041
670	1.377	1.547	1.487	1.484	1.193	1.195		0.284	0.311	0.279	0.28	0.299	0.304		0.197	0.219	0.377	0.374	0.396	0.403		0.886	0.989	0.971	0.976	1.117	1.036		0.041	0.044	0.038	0.041
680	0.929	1.045	0.999	0.997	0.808	0.81		0.121	0.13	0.117	0.119	0.125	0.129		0.098	0.106	0.166	0.165	0.173	0.179		0.378	0.419	0.404	0.408	0.513	0.442		0.041	0.044	0.038	0.041
690	0.399	0.445	0.424	0.424	0.35	0.351		0.07	0.073	0.068	0.07	0.071	0.075		0.06	0.064	0.088	0.087	0.09	0.095		0.191	0.21	0.2	0.203	0.285	0.22		0.041	0.043	0.038	0.04
700	0.155	0.171	0.163	0.163	0.139	0.139		0.053	0.055	0.053	0.055	0.054	0.057		0.047	0.049	0.061	0.06	0.061	0.066		0.119	0.13	0.124	0.126	0.196	0.133		0.041	0.043	0.037	0.04
710	0.076	0.082	0.078	0.079	0.069	0.07		0.047	0.047	0.047	0.05	0.048	0.051		0.043	0.044	0.053	0.051	0.051	0.057		0.088	0.096	0.092	0.094	0.156	0.096		0.041	0.044	0.038	0.041
720	0.052	0.056	0.052	0.053	0.047	0.049		0.045	0.044	0.045	0.048	0.045	0.049		0.041	0.042	0.05	0.049	0.048	0.052		0.074	0.079	0.077	0.079	0.138	0.078		0.041	0.045	0.038	0.043
730	0.045	0.048	0.044	0.045	0.041	0.042		0.043	0.043	0.044	0.048	0.044	0.048		0.04	0.042	0.048	0.047	0.046	0.05		0.066	0.07	0.068	0.07	0.123	0.068		0.042	0.045	0.038	0.043
740	0.043	0.045	0.042	0.043	0.039	0.04		0.042	0.042	0.044	0.047	0.043	0.048		0.041	0.042	0.048	0.047	0.045	0.05		0.061	0.064	0.063	0.065	0.116	0.062		0.042	0.046	0.039	0.043
750	0.042	0.043	0.041	0.041	0.038	0.039		0.041	0.041	0.044	0.047	0.042	0.047		0.04	0.041	0.047	0.046	0.044	0.049		0.057	0.06	0.059	0.061	0.11	0.057		0.042	0.045	0.039	0.043
760	0.042	0.042	0.041	0.041	0.038	0.038		0.041	0.041	0.043	0.046	0.042	0.046		0.04	0.041	0.046	0.046	0.044	0.049		0.054	0.056	0.056	0.058	0.106	0.054		0.042	0.045	0.039	0.043
770	0.042	0.042	0.04	0.04	0.038	0.038		0.04	0.04	0.043	0.046	0.042	0.046		0.04	0.041	0.045	0.045	0.043	0.048		0.052	0.054	0.054	0.055	0.102	0.051		0.041	0.045	0.039	0.043
780	0.042	0.041	0.04	0.04	0.038	0.038		0.04	0.04	0.043	0.046	0.041	0.045		0.04	0.041	0.045	0.045	0.043	0.047		0.05	0.051	0.051	0.052	0.099	0.049		0.041	0.044	0.039	0.042
790	0.041	0.041	0.04	0.04	0.037	0.038		0.039	0.039	0.042	0.045	0.041	0.045		0.04	0.041	0.044	0.045	0.043	0.047		0.048	0.049	0.049	0.051	0.096	0.047		0.041	0.044	0.038	0.042
800	0.041	0.041	0.039	0.039	0.037	0.037		0.039	0.039	0.042	0.045	0.041	0.045		0.039	0.04	0.044	0.044	0.042	0.046		0.047	0.048	0.048	0.049	0.093	0.046		0.041	0.043	0.038	0.042
