# Supplementary material for: The potential of phenothiazinium dyes as cytotoxicity markers in cisplatin-treated cells
Source: Sci Rep. 2023 Jun 23;13:10203. doi: 10.1038/s41598-023-36721-0 (PMC10290130; doi:10.1038/s41598-023-36721-0)
Supplement: Supplementary file 2 — Supplementary Information 2. [file 41598_2023_36721_MOESM2_ESM.zip › Raw data/Absortion of dyes (supernatant and cell content)/Time 0 supernatant.xlsx]

## Sheet: RMPI
	MB	MB	MB	MB	MB	MB		NMB	NMB	NMB	NMB	NMB	NMB		TBO	TBO	TBO	TBO	TBO	TBO		DMMB	DMMB	DMMB	DMMB	DMMB	DMMB		NR	NR	NR	NR
Wavelength	A1	A2	A1	A2	A1	A2		A3	A4	A3	A4	A3	A4		A5	A6	A5	A6	A5	A6		A7	A8	A7	A8	A7	A8		A9	A10	A9	A10
300	0.934	0.933	0.832	0.84	0.862	0.863		0.925	0.886	0.797	0.794	0.84	0.828		0.834	0.834	0.761	0.767	0.805	0.785		0.663	0.675	0.605	0.581	0.666	0.641		0.526	0.516	0.55	0.549
310	0.493	0.49	0.435	0.438	0.451	0.451		0.588	0.56	0.503	0.502	0.531	0.522		0.504	0.505	0.459	0.462	0.486	0.474		0.444	0.453	0.41	0.388	0.456	0.434		0.396	0.393	0.418	0.419
320	0.363	0.361	0.322	0.324	0.336	0.335		0.448	0.425	0.385	0.384	0.409	0.401		0.378	0.378	0.346	0.348	0.37	0.36		0.346	0.354	0.324	0.306	0.366	0.346		0.342	0.341	0.361	0.361
330	0.295	0.293	0.262	0.264	0.277	0.274		0.28	0.267	0.242	0.242	0.259	0.254		0.261	0.262	0.241	0.243	0.261	0.254		0.275	0.281	0.257	0.243	0.297	0.279		0.295	0.294	0.311	0.311
340	0.192	0.19	0.17	0.171	0.184	0.181		0.176	0.168	0.154	0.155	0.167	0.164		0.172	0.173	0.161	0.163	0.177	0.172		0.193	0.197	0.18	0.17	0.218	0.203		0.249	0.248	0.263	0.263
350	0.136	0.135	0.122	0.122	0.134	0.131		0.142	0.136	0.127	0.128	0.138	0.135		0.136	0.137	0.129	0.13	0.144	0.139		0.155	0.159	0.146	0.138	0.18	0.168		0.221	0.221	0.233	0.233
360	0.109	0.108	0.099	0.099	0.111	0.107		0.128	0.122	0.115	0.116	0.126	0.122		0.117	0.118	0.112	0.113	0.126	0.122		0.138	0.142	0.132	0.124	0.165	0.153		0.202	0.201	0.211	0.212
370	0.09	0.089	0.084	0.084	0.096	0.093		0.114	0.107	0.102	0.102	0.113	0.109		0.1	0.1	0.095	0.096	0.11	0.105		0.123	0.127	0.121	0.114	0.154	0.142		0.185	0.183	0.193	0.193
380	0.081	0.08	0.077	0.077	0.088	0.085		0.104	0.097	0.092	0.093	0.103	0.099		0.089	0.089	0.085	0.085	0.099	0.094		0.113	0.117	0.114	0.106	0.146	0.134		0.174	0.173	0.182	0.18
390	0.078	0.077	0.074	0.074	0.086	0.082		0.101	0.093	0.089	0.089	0.099	0.095		0.082	0.081	0.078	0.078	0.091	0.087		0.107	0.111	0.109	0.102	0.14	0.129		0.171	0.169	0.177	0.176
400	0.073	0.073	0.07	0.07	0.081	0.078		0.096	0.089	0.085	0.085	0.095	0.09		0.074	0.074	0.071	0.071	0.084	0.079		0.104	0.108	0.107	0.099	0.136	0.126		0.174	0.173	0.18	0.179
410	0.063	0.062	0.06	0.06	0.071	0.068		0.091	0.085	0.081	0.08	0.09	0.086		0.071	0.071	0.068	0.068	0.08	0.076		0.098	0.102	0.1	0.093	0.129	0.119		0.183	0.182	0.191	0.189
420	0.06	0.058	0.057	0.057	0.067	0.063		0.093	0.087	0.082	0.082	0.091	0.087		0.074	0.074	0.071	0.071	0.083	0.079		0.09	0.094	0.092	0.086	0.12	0.111		0.196	0.196	0.207	0.204
430	0.062	0.059	0.059	0.058	0.068	0.065		0.099	0.092	0.088	0.087	0.097	0.092		0.08	0.08	0.076	0.077	0.088	0.084		0.089	0.093	0.092	0.086	0.118	0.109		0.212	0.212	0.226	0.222
440	0.066	0.064	0.063	0.062	0.072	0.069		0.107	0.1	0.095	0.094	0.103	0.099		0.089	0.089	0.084	0.085	0.096	0.092		0.093	0.097	0.096	0.09	0.122	0.113		0.227	0.229	0.245	0.241
450	0.072	0.07	0.068	0.068	0.077	0.074		0.117	0.109	0.103	0.102	0.113	0.107		0.099	0.1	0.094	0.095	0.106	0.102		0.1	0.105	0.104	0.097	0.13	0.12		0.24	0.241	0.262	0.257
460	0.08	0.078	0.075	0.074	0.084	0.081		0.131	0.121	0.115	0.114	0.125	0.119		0.113	0.114	0.106	0.107	0.119	0.115		0.112	0.117	0.119	0.11	0.143	0.132		0.25	0.252	0.276	0.27
470	0.089	0.087	0.083	0.082	0.092	0.089		0.149	0.138	0.13	0.128	0.141	0.134		0.13	0.131	0.122	0.123	0.135	0.13		0.132	0.138	0.145	0.132	0.166	0.153		0.256	0.258	0.285	0.279
480	0.099	0.097	0.092	0.091	0.101	0.098		0.171	0.158	0.148	0.146	0.16	0.152		0.151	0.152	0.142	0.143	0.155	0.15		0.162	0.169	0.184	0.165	0.201	0.183		0.258	0.26	0.29	0.283
490	0.108	0.107	0.102	0.101	0.111	0.107		0.198	0.183	0.171	0.168	0.184	0.175		0.176	0.178	0.165	0.167	0.18	0.173		0.195	0.204	0.222	0.198	0.236	0.215		0.257	0.259	0.288	0.282
500	0.116	0.115	0.109	0.108	0.118	0.114		0.235	0.217	0.201	0.197	0.215	0.205		0.21	0.211	0.196	0.197	0.211	0.204		0.215	0.224	0.232	0.208	0.255	0.233		0.252	0.254	0.283	0.276
510	0.124	0.123	0.116	0.115	0.125	0.121		0.289	0.267	0.245	0.241	0.261	0.251		0.258	0.261	0.24	0.242	0.257	0.247		0.225	0.234	0.23	0.208	0.267	0.245		0.245	0.246	0.274	0.267
520	0.136	0.135	0.126	0.126	0.135	0.132		0.364	0.337	0.307	0.302	0.326	0.314		0.322	0.325	0.298	0.3	0.317	0.305		0.238	0.247	0.236	0.216	0.284	0.263		0.236	0.236	0.263	0.256
530	0.158	0.158	0.146	0.146	0.155	0.152		0.473	0.439	0.396	0.39	0.419	0.404		0.41	0.413	0.378	0.38	0.399	0.385		0.265	0.275	0.258	0.239	0.314	0.293		0.227	0.228	0.252	0.246
540	0.198	0.198	0.182	0.182	0.192	0.188		0.636	0.591	0.531	0.522	0.559	0.541		0.534	0.537	0.488	0.491	0.513	0.495		0.316	0.326	0.303	0.283	0.365	0.345		0.22	0.219	0.243	0.237
550	0.255	0.256	0.234	0.233	0.243	0.24		0.837	0.778	0.696	0.686	0.732	0.71		0.668	0.671	0.608	0.611	0.638	0.615		0.382	0.394	0.364	0.342	0.432	0.411		0.21	0.21	0.231	0.226
560	0.333	0.334	0.303	0.303	0.314	0.31		1.084	1.011	0.901	0.89	0.947	0.921		0.81	0.81	0.732	0.736	0.768	0.742		0.454	0.467	0.43	0.406	0.504	0.482		0.199	0.198	0.218	0.213
570	0.427	0.428	0.386	0.387	0.398	0.395		1.317	1.232	1.098	1.086	1.158	1.128		0.934	0.932	0.839	0.844	0.885	0.855		0.506	0.519	0.478	0.453	0.554	0.533		0.189	0.188	0.207	0.201
580	0.559	0.56	0.503	0.504	0.516	0.513		1.441	1.353	1.207	1.194	1.278	1.247		1.019	1.017	0.914	0.919	0.969	0.938		0.524	0.536	0.496	0.471	0.57	0.549		0.181	0.18	0.198	0.193
590	0.745	0.746	0.673	0.673	0.689	0.685		1.39	1.31	1.171	1.159	1.245	1.215		1.019	1.018	0.917	0.922	0.977	0.947		0.51	0.521	0.484	0.46	0.553	0.534		0.175	0.174	0.191	0.185
600	0.961	0.961	0.868	0.87	0.889	0.885		1.155	1.09	0.976	0.966	1.041	1.016		0.918	0.921	0.832	0.836	0.891	0.864		0.455	0.465	0.434	0.413	0.495	0.478		0.17	0.168	0.184	0.179
610	1.074	1.073	0.973	0.973	0.998	0.993		0.934	0.884	0.792	0.784	0.848	0.826		0.807	0.812	0.736	0.739	0.792	0.769		0.373	0.382	0.359	0.34	0.41	0.395		0.165	0.164	0.179	0.174
620	0.986	0.984	0.894	0.894	0.921	0.917		0.835	0.793	0.711	0.704	0.765	0.746		0.75	0.755	0.685	0.688	0.74	0.72		0.321	0.328	0.309	0.293	0.355	0.341		0.161	0.16	0.174	0.169
630	0.885	0.882	0.805	0.804	0.832	0.827		0.792	0.754	0.678	0.671	0.731	0.713		0.723	0.728	0.66	0.663	0.715	0.696		0.303	0.31	0.293	0.278	0.337	0.323		0.157	0.156	0.169	0.164
640	0.916	0.911	0.835	0.832	0.864	0.859		0.716	0.682	0.613	0.607	0.662	0.645		0.675	0.68	0.618	0.621	0.67	0.653		0.303	0.309	0.293	0.278	0.336	0.322		0.154	0.153	0.165	0.16
650	1.052	1.046	0.959	0.956	0.993	0.988		0.543	0.515	0.464	0.459	0.501	0.485		0.558	0.565	0.516	0.518	0.56	0.545		0.298	0.304	0.29	0.274	0.331	0.317		0.151	0.15	0.161	0.156
660	1.18	1.172	1.078	1.074	1.116	1.11		0.38	0.36	0.325	0.32	0.349	0.336		0.391	0.397	0.364	0.366	0.395	0.384		0.257	0.263	0.252	0.239	0.29	0.277		0.148	0.146	0.158	0.153
670	1.133	1.125	1.035	1.034	1.074	1.068		0.277	0.263	0.237	0.233	0.254	0.243		0.256	0.259	0.238	0.24	0.259	0.251		0.203	0.208	0.201	0.189	0.235	0.223		0.145	0.144	0.154	0.149
680	0.751	0.748	0.687	0.686	0.716	0.712		0.211	0.2	0.182	0.177	0.195	0.184		0.176	0.177	0.164	0.165	0.177	0.172		0.16	0.165	0.161	0.151	0.192	0.18		0.142	0.141	0.151	0.146
690	0.385	0.385	0.352	0.352	0.368	0.366		0.164	0.156	0.143	0.139	0.154	0.144		0.131	0.132	0.122	0.124	0.133	0.129		0.133	0.138	0.136	0.127	0.164	0.153		0.14	0.139	0.148	0.143
700	0.207	0.207	0.189	0.189	0.199	0.198		0.131	0.124	0.115	0.111	0.124	0.115		0.103	0.104	0.097	0.098	0.106	0.103		0.116	0.12	0.12	0.111	0.146	0.135		0.138	0.137	0.145	0.141
710	0.132	0.132	0.121	0.122	0.129	0.127		0.105	0.102	0.095	0.091	0.103	0.094		0.084	0.085	0.081	0.082	0.088	0.086		0.104	0.108	0.108	0.1	0.134	0.123		0.136	0.133	0.144	0.138
720	0.099	0.099	0.091	0.092	0.098	0.096		0.088	0.086	0.082	0.077	0.089	0.079		0.071	0.072	0.069	0.07	0.076	0.074		0.095	0.1	0.1	0.092	0.125	0.115		0.135	0.132	0.142	0.136
730	0.079	0.08	0.074	0.075	0.081	0.079		0.076	0.074	0.071	0.067	0.078	0.069		0.062	0.063	0.061	0.062	0.068	0.067		0.088	0.093	0.094	0.087	0.117	0.108		0.134	0.132	0.14	0.134
740	0.067	0.068	0.063	0.064	0.069	0.068		0.068	0.066	0.064	0.06	0.071	0.062		0.056	0.058	0.056	0.057	0.063	0.061		0.084	0.088	0.089	0.082	0.112	0.102		0.133	0.131	0.139	0.133
750	0.059	0.059	0.055	0.056	0.061	0.06		0.061	0.059	0.058	0.054	0.065	0.056		0.051	0.053	0.051	0.052	0.058	0.057		0.079	0.084	0.085	0.078	0.107	0.098		0.131	0.129	0.137	0.131
760	0.053	0.053	0.05	0.051	0.056	0.054		0.055	0.054	0.054	0.05	0.06	0.052		0.048	0.049	0.048	0.049	0.054	0.053		0.076	0.08	0.081	0.075	0.102	0.093		0.129	0.127	0.134	0.129
770	0.049	0.049	0.046	0.047	0.052	0.051		0.051	0.05	0.051	0.047	0.057	0.049		0.045	0.046	0.046	0.046	0.052	0.051		0.073	0.077	0.078	0.071	0.099	0.09		0.128	0.125	0.132	0.127
780	0.045	0.046	0.043	0.044	0.049	0.048		0.048	0.047	0.048	0.045	0.054	0.046		0.042	0.044	0.043	0.044	0.049	0.048		0.07	0.074	0.075	0.069	0.095	0.087		0.126	0.123	0.13	0.125
790	0.043	0.044	0.041	0.042	0.046	0.045		0.046	0.045	0.046	0.043	0.052	0.044		0.041	0.042	0.042	0.043	0.047	0.047		0.068	0.072	0.072	0.067	0.092	0.084		0.124	0.121	0.127	0.123
800	0.042	0.043	0.039	0.04	0.045	0.044		0.044	0.043	0.045	0.041	0.05	0.043		0.039	0.041	0.041	0.041	0.046	0.045		0.066	0.071	0.07	0.065	0.09	0.082		0.122	0.12	0.125	0.121

## Sheet: Acid alcohol
	MB	MB	MB	MB	MB	MB		NMB	NMB	NMB	NMB	NMB	NMB		TBO	TBO	TBO	TBO	TBO	TBO		DMMB	DMMB	DMMB	DMMB	DMMB	DMMB		NR	NR	NR	NR
Wavelength	B1	B2	B1	B2	B1	B2		B3	B4	B3	B4	B3	B4		B5	B6	B5	B6	B5			B7	B8	B7	B8	B7			B9	B10	B9	B10
300	1.021	1.052	0.929	0.95	0.924	0.948		1.07	1.093	1.028	1.063	1.012	1.041		0.952	1.02	1.035	0.918	0.943			1.111	1.052	1.008	1.034	0.961			0.787	0.805	0.767	0.778
310	0.485	0.5	0.445	0.449	0.434	0.443		0.602	0.611	0.579	0.599	0.568	0.579		0.499	0.538	0.607	0.492	0.495			0.603	0.571	0.54	0.557	0.514			0.551	0.549	0.531	0.54
320	0.356	0.366	0.328	0.33	0.318	0.324		0.488	0.5	0.471	0.487	0.471	0.48		0.383	0.411	0.495	0.378	0.383			0.433	0.408	0.389	0.402	0.37			0.291	0.3	0.28	0.285
330	0.3	0.308	0.275	0.279	0.269	0.274		0.252	0.253	0.242	0.249	0.242	0.241		0.252	0.27	0.362	0.249	0.256			0.345	0.324	0.311	0.32	0.297			0.19	0.195	0.181	0.186
340	0.186	0.19	0.172	0.172	0.169	0.171		0.155	0.155	0.15	0.153	0.15	0.147		0.158	0.169	0.202	0.158	0.163			0.2	0.188	0.177	0.182	0.171			0.163	0.167	0.156	0.16
350	0.133	0.134	0.124	0.123	0.121	0.123		0.134	0.134	0.13	0.133	0.131	0.128		0.129	0.138	0.171	0.129	0.134			0.161	0.152	0.143	0.147	0.139			0.143	0.148	0.137	0.141
360	0.108	0.109	0.101	0.101	0.1	0.101		0.121	0.121	0.118	0.121	0.119	0.117		0.111	0.119	0.16	0.112	0.116			0.144	0.136	0.129	0.132	0.125			0.113	0.119	0.108	0.111
370	0.09	0.093	0.088	0.087	0.087	0.088		0.106	0.105	0.103	0.106	0.104	0.102		0.095	0.1	0.152	0.097	0.1			0.127	0.122	0.117	0.12	0.114			0.091	0.095	0.087	0.089
380	0.081	0.084	0.081	0.08	0.08	0.081		0.095	0.095	0.092	0.096	0.094	0.092		0.085	0.088	0.143	0.087	0.089			0.115	0.111	0.108	0.111	0.105			0.087	0.091	0.083	0.083
390	0.079	0.082	0.078	0.078	0.077	0.078		0.09	0.089	0.087	0.091	0.088	0.087		0.075	0.077	0.137	0.077	0.079			0.106	0.103	0.101	0.104	0.098			0.09	0.096	0.086	0.086
400	0.071	0.074	0.072	0.072	0.071	0.072		0.077	0.075	0.075	0.078	0.075	0.073		0.062	0.064	0.124	0.065	0.066			0.103	0.101	0.099	0.102	0.096			0.102	0.107	0.097	0.097
410	0.058	0.061	0.06	0.059	0.059	0.059		0.066	0.063	0.064	0.067	0.064	0.062		0.056	0.057	0.121	0.06	0.059			0.089	0.087	0.086	0.089	0.083			0.122	0.13	0.116	0.116
420	0.053	0.056	0.056	0.055	0.054	0.055		0.066	0.063	0.064	0.067	0.064	0.062		0.057	0.058	0.124	0.061	0.06			0.076	0.075	0.073	0.076	0.072			0.15	0.161	0.143	0.143
430	0.054	0.058	0.057	0.056	0.055	0.056		0.07	0.067	0.069	0.072	0.068	0.067		0.06	0.062	0.13	0.066	0.064			0.075	0.074	0.073	0.075	0.071			0.186	0.199	0.177	0.177
440	0.058	0.062	0.06	0.059	0.058	0.059		0.077	0.075	0.076	0.08	0.075	0.074		0.067	0.07	0.138	0.073	0.07			0.079	0.078	0.076	0.079	0.074			0.232	0.245	0.222	0.222
450	0.064	0.069	0.065	0.065	0.063	0.065		0.087	0.085	0.086	0.09	0.085	0.084		0.077	0.08	0.151	0.083	0.08			0.085	0.085	0.082	0.085	0.079			0.287	0.293	0.275	0.275
460	0.071	0.077	0.072	0.072	0.07	0.072		0.099	0.096	0.097	0.102	0.095	0.096		0.088	0.092	0.165	0.094	0.09			0.093	0.093	0.09	0.093	0.086			0.354	0.365	0.339	0.34
470	0.079	0.085	0.079	0.08	0.076	0.079		0.112	0.109	0.109	0.115	0.107	0.108		0.101	0.106	0.178	0.108	0.103			0.101	0.101	0.098	0.102	0.093			0.44	0.459	0.421	0.423
480	0.087	0.093	0.087	0.087	0.084	0.086		0.125	0.121	0.121	0.128	0.118	0.119		0.114	0.121	0.195	0.123	0.115			0.11	0.111	0.107	0.111	0.102			0.553	0.593	0.53	0.532
490	0.094	0.101	0.094	0.094	0.09	0.092		0.133	0.129	0.129	0.136	0.123	0.125		0.124	0.133	0.21	0.136	0.125			0.117	0.117	0.113	0.118	0.108			0.7	0.729	0.671	0.675
500	0.096	0.102	0.096	0.095	0.092	0.094		0.137	0.132	0.133	0.141	0.125	0.127		0.132	0.143	0.226	0.148	0.132			0.119	0.119	0.115	0.122	0.11			0.889	0.918	0.854	0.862
510	0.094	0.099	0.095	0.093	0.09	0.092		0.147	0.141	0.143	0.151	0.132	0.134		0.144	0.157	0.243	0.167	0.143			0.121	0.122	0.117	0.125	0.111			1.133	1.149	1.09	1.102
520	0.094	0.099	0.096	0.093	0.09	0.092		0.171	0.164	0.166	0.176	0.152	0.155		0.166	0.182	0.27	0.196	0.164			0.13	0.13	0.125	0.134	0.119			1.361	1.357	1.31	1.327
530	0.102	0.107	0.104	0.1	0.097	0.099		0.216	0.208	0.208	0.221	0.19	0.195		0.203	0.222	0.311	0.242	0.199			0.148	0.149	0.143	0.154	0.135			1.549	1.512	1.498	1.518
540	0.123	0.129	0.124	0.119	0.115	0.118		0.288	0.279	0.277	0.294	0.252	0.261		0.262	0.288	0.379	0.313	0.256			0.183	0.182	0.177	0.19	0.166			1.652	1.568	1.601	1.624
550	0.157	0.164	0.157	0.151	0.146	0.149		0.384	0.373	0.367	0.389	0.336	0.35		0.341	0.376	0.466	0.405	0.333			0.232	0.23	0.223	0.239	0.209			1.584	1.483	1.537	1.556
560	0.206	0.216	0.204	0.197	0.19	0.195		0.531	0.52	0.506	0.536	0.469	0.489		0.456	0.5	0.588	0.53	0.445			0.297	0.293	0.286	0.307	0.267			1.319	1.243	1.277	1.287
570	0.269	0.282	0.263	0.256	0.246	0.254		0.755	0.741	0.718	0.76	0.665	0.697		0.609	0.668	0.753	0.689	0.593			0.39	0.384	0.375	0.403	0.35			0.942	0.913	0.906	0.906
580	0.357	0.375	0.345	0.338	0.323	0.334		1.029	1.01	0.975	1.036	0.901	0.945		0.794	0.868	0.947	0.869	0.772			0.526	0.518	0.505	0.542	0.469			0.596	0.604	0.571	0.566
590	0.491	0.517	0.475	0.466	0.445	0.461		1.266	1.254	1.206	1.284	1.12	1.177		0.983	1.069	1.138	1.032	0.961			0.696	0.683	0.671	0.719	0.623			0.338	0.362	0.323	0.318
600	0.665	0.7	0.643	0.63	0.6	0.623		1.408	1.432	1.345	1.426	1.304	1.368		1.157	1.24	1.287	1.143	1.134			0.849	0.828	0.817	0.87	0.759			0.184	0.208	0.176	0.172
610	0.826	0.868	0.791	0.783	0.746	0.774		1.637	1.715	1.568	1.647	1.602	1.678		1.346	1.42	1.441	1.258	1.325			0.93	0.897	0.891	0.94	0.829			0.104	0.121	0.099	0.097
620	0.916	0.963	0.858	0.867	0.826	0.858		2.032	2.157	1.951	2.043	2.039	2.133		1.555	1.619	1.617	1.399	1.532			1.049	1.006	1.003	1.052	0.933			0.069	0.079	0.066	0.065
630	1.012	1.068	0.927	0.957	0.91	0.949		2.365	2.519	2.278	2.376	2.401	2.504		1.714	1.776	1.756	1.511	1.691			1.281	1.224	1.225	1.28	1.139			0.055	0.06	0.052	0.052
640	1.226	1.296	1.108	1.159	1.099	1.149		2.33	2.491	2.259	2.372	2.333	2.442		1.655	1.724	1.708	1.453	1.634			1.526	1.454	1.459	1.518	1.359			0.049	0.052	0.047	0.047
650	1.553	1.644	1.395	1.471	1.391	1.456		1.635	1.777	1.588	1.681	1.633	1.72		1.309	1.384	1.398	1.156	1.29			1.678	1.597	1.605	1.664	1.499			0.047	0.048	0.045	0.045
660	1.803	1.905	1.618	1.71	1.62	1.688		0.709	0.759	0.689	0.729	0.696	0.73		0.777	0.834	0.889	0.702	0.768			1.383	1.313	1.323	1.365	1.238			0.046	0.046	0.044	0.044
670	1.695	1.772	1.537	1.613	1.542	1.578		0.273	0.277	0.262	0.279	0.252	0.261		0.357	0.388	0.471	0.34	0.354			0.678	0.645	0.641	0.668	0.606			0.045	0.045	0.043	0.043
680	1.131	1.175	1.02	1.075	1.036	1.049		0.125	0.117	0.118	0.127	0.106	0.107		0.155	0.17	0.266	0.162	0.153			0.294	0.285	0.278	0.294	0.264			0.044	0.045	0.043	0.043
690	0.478	0.496	0.439	0.454	0.444	0.445		0.077	0.069	0.072	0.078	0.063	0.062		0.082	0.089	0.187	0.094	0.079			0.158	0.154	0.148	0.159	0.141			0.044	0.044	0.043	0.043
700	0.181	0.185	0.173	0.171	0.169	0.17		0.06	0.053	0.056	0.06	0.05	0.048		0.057	0.061	0.16	0.067	0.054			0.107	0.105	0.101	0.108	0.096			0.044	0.044	0.043	0.043
710	0.084	0.084	0.085	0.08	0.08	0.08		0.052	0.048	0.05	0.052	0.046	0.044		0.048	0.051	0.154	0.056	0.046			0.085	0.084	0.082	0.087	0.078			0.044	0.045	0.043	0.043
720	0.056	0.055	0.058	0.053	0.054	0.053		0.049	0.046	0.046	0.049	0.045	0.043		0.045	0.048	0.147	0.051	0.044			0.075	0.074	0.073	0.077	0.07			0.045	0.045	0.043	0.044
730	0.047	0.046	0.05	0.045	0.046	0.046		0.047	0.046	0.046	0.047	0.045	0.043		0.045	0.046	0.139	0.049	0.043			0.069	0.068	0.068	0.071	0.066			0.045	0.046	0.044	0.045
740	0.046	0.045	0.048	0.044	0.045	0.044		0.047	0.046	0.046	0.047	0.046	0.044		0.045	0.046	0.14	0.048	0.044			0.066	0.065	0.065	0.068	0.063			0.047	0.047	0.046	0.046
750	0.044	0.044	0.046	0.043	0.043	0.043		0.046	0.046	0.045	0.046	0.045	0.043		0.044	0.046	0.14	0.047	0.044			0.063	0.062	0.062	0.065	0.061			0.046	0.047	0.045	0.046
760	0.044	0.043	0.045	0.043	0.043	0.043		0.045	0.045	0.045	0.045	0.045	0.043		0.044	0.045	0.14	0.046	0.043			0.06	0.059	0.06	0.062	0.059			0.046	0.047	0.046	0.046
770	0.043	0.043	0.044	0.042	0.043	0.043		0.045	0.045	0.044	0.045	0.045	0.043		0.043	0.045	0.139	0.045	0.043			0.057	0.057	0.058	0.06	0.056			0.046	0.047	0.045	0.046
780	0.043	0.042	0.044	0.042	0.042	0.042		0.044	0.044	0.043	0.044	0.044	0.043		0.043	0.044	0.14	0.044	0.043			0.055	0.055	0.056	0.058	0.054			0.046	0.046	0.045	0.045
790	0.043	0.042	0.043	0.041	0.042	0.042		0.044	0.044	0.043	0.044	0.044	0.042		0.043	0.043	0.139	0.044	0.043			0.053	0.053	0.054	0.056	0.053			0.045	0.046	0.045	0.045
800	0.042	0.042	0.043	0.041	0.041	0.042		0.044	0.044	0.043	0.043	0.044	0.042		0.043	0.043	0.138	0.043	0.042			0.051	0.051	0.052	0.054	0.052			0.045	0.046	0.044	0.045
