# Supplementary material for: The potential of phenothiazinium dyes as cytotoxicity markers in cisplatin-treated cells
Source: Sci Rep. 2023 Jun 23;13:10203. doi: 10.1038/s41598-023-36721-0 (PMC10290130; doi:10.1038/s41598-023-36721-0)
Supplement: Supplementary file 2 — Supplementary Information 2. [file 41598_2023_36721_MOESM2_ESM.zip › Raw data/Absortion of dyes (supernatant and cell content)/Time 1h supernatant.xlsx]

## Sheet: RPMI
	MB	MB	MB	MB	MB	MB		NMB	NMB	NMB	NMB	NMB	NMB		TBO	TBO	TBO	TBO	TBO	TBO		DMMB	DMMB	DMMB	DMMB	DMMB	DMMB		NR	NR	NR	NR
Wavelength	A1	A2	A1	A2	A1	A2		A3	A4	A3	A4	A3	A4		A5	A6	A5	A6	A5	A6		A7	A8	A7	A8	A7	A8		A9	A10	A9	A10
300	0.651	0.679	0.609	0.616	0.685	0.71		0.578	0.618	0.547	0.572	0.565	0.586		0.605	0.615	0.555	0.586	0.562	0.605		0.455	0.466	0.465	0.471	0.486	0.496		0.628	0.604	0.507	0.502
310	0.37	0.384	0.345	0.346	0.379	0.387		0.374	0.401	0.352	0.362	0.352	0.367		0.38	0.381	0.343	0.362	0.342	0.374		0.3	0.307	0.306	0.309	0.318	0.322		0.496	0.475	0.374	0.37
320	0.286	0.295	0.267	0.268	0.29	0.295		0.294	0.314	0.279	0.285	0.278	0.289		0.296	0.296	0.27	0.283	0.268	0.294		0.24	0.244	0.245	0.246	0.256	0.256		0.439	0.418	0.322	0.319
330	0.239	0.247	0.223	0.224	0.242	0.246		0.212	0.225	0.201	0.202	0.199	0.204		0.224	0.222	0.204	0.211	0.203	0.223		0.199	0.202	0.201	0.202	0.213	0.212		0.385	0.365	0.279	0.278
340	0.175	0.179	0.163	0.161	0.176	0.176		0.157	0.166	0.148	0.146	0.147	0.151		0.167	0.163	0.151	0.156	0.152	0.168		0.155	0.157	0.155	0.154	0.168	0.164		0.331	0.312	0.238	0.239
350	0.14	0.142	0.131	0.129	0.139	0.138		0.136	0.144	0.127	0.126	0.128	0.131		0.141	0.138	0.129	0.132	0.13	0.143		0.134	0.135	0.133	0.132	0.145	0.141		0.295	0.278	0.213	0.215
360	0.118	0.119	0.111	0.109	0.117	0.116		0.121	0.129	0.115	0.113	0.115	0.118		0.123	0.12	0.114	0.116	0.115	0.126		0.12	0.12	0.119	0.118	0.131	0.126		0.268	0.252	0.194	0.196
370	0.1	0.101	0.093	0.092	0.099	0.098		0.106	0.111	0.101	0.098	0.101	0.103		0.104	0.1	0.096	0.097	0.098	0.108		0.105	0.106	0.102	0.102	0.114	0.11		0.244	0.228	0.177	0.18
380	0.087	0.088	0.082	0.081	0.086	0.086		0.094	0.097	0.09	0.087	0.09	0.091		0.09	0.086	0.084	0.085	0.085	0.094		0.094	0.095	0.09	0.091	0.101	0.097		0.228	0.213	0.165	0.168
390	0.08	0.081	0.076	0.075	0.08	0.08		0.087	0.089	0.084	0.08	0.083	0.084		0.081	0.077	0.076	0.076	0.076	0.084		0.087	0.087	0.083	0.085	0.093	0.089		0.223	0.208	0.16	0.163
400	0.074	0.074	0.07	0.07	0.075	0.074		0.081	0.083	0.079	0.075	0.077	0.078		0.074	0.07	0.07	0.07	0.069	0.076		0.082	0.082	0.079	0.081	0.088	0.085		0.226	0.211	0.162	0.164
410	0.066	0.066	0.064	0.063	0.067	0.065		0.077	0.078	0.074	0.071	0.072	0.073		0.07	0.066	0.067	0.066	0.065	0.071		0.078	0.077	0.074	0.076	0.083	0.08		0.237	0.222	0.171	0.171
420	0.062	0.062	0.061	0.059	0.063	0.061		0.076	0.077	0.073	0.07	0.071	0.072		0.07	0.066	0.067	0.066	0.064	0.071		0.073	0.073	0.07	0.072	0.078	0.074		0.256	0.239	0.183	0.182
430	0.061	0.061	0.061	0.059	0.063	0.061		0.077	0.078	0.074	0.072	0.071	0.073		0.071	0.068	0.068	0.068	0.066	0.072		0.071	0.071	0.068	0.07	0.075	0.072		0.276	0.258	0.198	0.197
440	0.062	0.062	0.062	0.06	0.064	0.063		0.079	0.08	0.076	0.074	0.073	0.074		0.074	0.071	0.071	0.071	0.068	0.075		0.071	0.07	0.068	0.07	0.075	0.072		0.296	0.277	0.214	0.211
450	0.064	0.065	0.064	0.063	0.067	0.066		0.082	0.084	0.079	0.077	0.075	0.077		0.079	0.075	0.075	0.076	0.071	0.08		0.072	0.071	0.069	0.072	0.076	0.074		0.315	0.293	0.227	0.223
460	0.067	0.068	0.067	0.066	0.071	0.07		0.087	0.088	0.083	0.082	0.08	0.081		0.085	0.082	0.081	0.082	0.077	0.086		0.074	0.074	0.072	0.075	0.078	0.077		0.329	0.306	0.238	0.231
470	0.071	0.072	0.07	0.07	0.075	0.075		0.093	0.095	0.089	0.088	0.085	0.087		0.093	0.09	0.088	0.09	0.084	0.094		0.078	0.078	0.076	0.08	0.083	0.081		0.338	0.315	0.245	0.237
480	0.076	0.077	0.074	0.074	0.08	0.08		0.101	0.103	0.097	0.095	0.092	0.094		0.104	0.1	0.097	0.1	0.092	0.104		0.084	0.084	0.084	0.088	0.09	0.089		0.343	0.319	0.248	0.238
490	0.081	0.083	0.078	0.078	0.086	0.086		0.11	0.113	0.106	0.104	0.101	0.103		0.116	0.113	0.107	0.112	0.102	0.117		0.093	0.093	0.094	0.099	0.1	0.099		0.344	0.319	0.247	0.237
500	0.085	0.087	0.082	0.082	0.09	0.091		0.122	0.126	0.117	0.116	0.112	0.114		0.133	0.128	0.121	0.127	0.115	0.132		0.102	0.103	0.104	0.11	0.11	0.11		0.34	0.316	0.243	0.234
510	0.089	0.091	0.085	0.086	0.094	0.096		0.141	0.147	0.135	0.134	0.128	0.132		0.155	0.151	0.141	0.148	0.133	0.153		0.111	0.112	0.111	0.118	0.119	0.119		0.332	0.309	0.236	0.227
520	0.095	0.098	0.089	0.091	0.1	0.102		0.167	0.175	0.159	0.16	0.151	0.158		0.184	0.18	0.165	0.175	0.155	0.18		0.117	0.118	0.117	0.123	0.127	0.127		0.322	0.299	0.228	0.22
530	0.106	0.109	0.098	0.101	0.112	0.115		0.206	0.217	0.195	0.198	0.185	0.195		0.223	0.219	0.199	0.213	0.186	0.215		0.124	0.127	0.124	0.131	0.136	0.137		0.312	0.29	0.22	0.213
540	0.125	0.13	0.115	0.118	0.134	0.138		0.263	0.28	0.247	0.256	0.237	0.251		0.275	0.274	0.245	0.266	0.229	0.263		0.137	0.14	0.138	0.146	0.15	0.153		0.302	0.282	0.213	0.207
550	0.153	0.161	0.14	0.145	0.165	0.171		0.335	0.357	0.314	0.328	0.301	0.322		0.334	0.335	0.297	0.324	0.279	0.319		0.153	0.158	0.157	0.167	0.17	0.176		0.291	0.272	0.204	0.199
560	0.19	0.2	0.172	0.179	0.206	0.215		0.425	0.455	0.398	0.42	0.386	0.415		0.397	0.401	0.354	0.388	0.335	0.382		0.173	0.179	0.179	0.192	0.193	0.203		0.277	0.26	0.194	0.191
570	0.229	0.242	0.208	0.216	0.251	0.262		0.516	0.554	0.486	0.516	0.479	0.517		0.455	0.462	0.409	0.449	0.39	0.442		0.189	0.197	0.199	0.214	0.213	0.226		0.262	0.246	0.185	0.183
580	0.286	0.302	0.258	0.268	0.313	0.329		0.576	0.619	0.548	0.583	0.55	0.595		0.501	0.512	0.454	0.499	0.441	0.497		0.2	0.209	0.213	0.229	0.228	0.243		0.249	0.233	0.177	0.177
590	0.372	0.394	0.337	0.351	0.411	0.434		0.572	0.615	0.55	0.585	0.561	0.607		0.516	0.528	0.471	0.516	0.466	0.524		0.206	0.216	0.22	0.236	0.237	0.253		0.238	0.223	0.171	0.173
600	0.477	0.506	0.433	0.452	0.529	0.563		0.492	0.528	0.475	0.503	0.488	0.528		0.485	0.496	0.445	0.486	0.448	0.504		0.197	0.207	0.209	0.224	0.227	0.241		0.231	0.216	0.167	0.169
610	0.537	0.571	0.49	0.513	0.599	0.64		0.417	0.446	0.403	0.425	0.418	0.451		0.442	0.453	0.409	0.445	0.418	0.469		0.172	0.18	0.181	0.193	0.198	0.207		0.224	0.21	0.162	0.165
620	0.505	0.537	0.463	0.485	0.565	0.603		0.391	0.417	0.379	0.399	0.399	0.431		0.421	0.432	0.391	0.425	0.406	0.454		0.157	0.163	0.163	0.172	0.179	0.186		0.217	0.204	0.158	0.161
630	0.465	0.495	0.43	0.451	0.522	0.557		0.382	0.408	0.372	0.392	0.398	0.429		0.413	0.424	0.385	0.417	0.403	0.451		0.155	0.162	0.16	0.169	0.177	0.184		0.212	0.2	0.154	0.158
640	0.489	0.522	0.456	0.479	0.551	0.59		0.347	0.37	0.34	0.358	0.365	0.393		0.392	0.404	0.366	0.396	0.386	0.431		0.16	0.167	0.165	0.174	0.183	0.191		0.207	0.195	0.151	0.155
650	0.566	0.604	0.529	0.556	0.639	0.687		0.261	0.276	0.256	0.267	0.267	0.288		0.332	0.34	0.31	0.334	0.325	0.364		0.161	0.168	0.166	0.176	0.185	0.193		0.203	0.191	0.147	0.152
660	0.636	0.68	0.596	0.626	0.722	0.776		0.181	0.19	0.178	0.184	0.178	0.191		0.239	0.242	0.222	0.237	0.229	0.257		0.142	0.148	0.145	0.153	0.162	0.167		0.199	0.186	0.144	0.149
670	0.614	0.657	0.575	0.605	0.699	0.751		0.135	0.139	0.132	0.135	0.128	0.136		0.16	0.159	0.147	0.156	0.147	0.167		0.114	0.117	0.115	0.121	0.127	0.129		0.195	0.182	0.142	0.146
680	0.414	0.441	0.386	0.405	0.469	0.501		0.107	0.11	0.105	0.107	0.1	0.106		0.113	0.11	0.104	0.109	0.1	0.115		0.093	0.094	0.092	0.097	0.101	0.1		0.191	0.179	0.139	0.144
690	0.217	0.23	0.203	0.212	0.244	0.257		0.089	0.09	0.087	0.089	0.082	0.087		0.088	0.085	0.082	0.085	0.077	0.088		0.081	0.081	0.079	0.082	0.086	0.084		0.187	0.175	0.137	0.141
700	0.122	0.128	0.115	0.119	0.135	0.14		0.076	0.076	0.075	0.075	0.07	0.073		0.074	0.071	0.069	0.071	0.064	0.073		0.074	0.073	0.071	0.074	0.077	0.075		0.184	0.172	0.134	0.139
710	0.083	0.087	0.079	0.083	0.09	0.093		0.068	0.067	0.067	0.067	0.062	0.065		0.066	0.062	0.061	0.061	0.056	0.064		0.07	0.069	0.066	0.069	0.072	0.07		0.181	0.169	0.133	0.137
720	0.066	0.069	0.065	0.067	0.071	0.073		0.062	0.06	0.06	0.061	0.056	0.059		0.06	0.057	0.055	0.056	0.051	0.059		0.068	0.066	0.063	0.066	0.069	0.066		0.178	0.168	0.131	0.137
730	0.057	0.059	0.057	0.059	0.061	0.063		0.058	0.055	0.056	0.057	0.052	0.055		0.055	0.053	0.051	0.053	0.048	0.055		0.065	0.064	0.061	0.064	0.066	0.064		0.175	0.166	0.13	0.135
740	0.052	0.053	0.052	0.054	0.056	0.057		0.055	0.052	0.053	0.054	0.05	0.052		0.053	0.051	0.049	0.051	0.046	0.052		0.064	0.063	0.059	0.062	0.064	0.062		0.173	0.163	0.129	0.134
750	0.048	0.049	0.049	0.051	0.051	0.052		0.052	0.049	0.051	0.051	0.048	0.05		0.05	0.048	0.047	0.048	0.045	0.05		0.062	0.061	0.058	0.06	0.062	0.06		0.171	0.16	0.127	0.131
760	0.045	0.046	0.046	0.048	0.048	0.049		0.05	0.047	0.049	0.049	0.046	0.048		0.049	0.047	0.046	0.046	0.043	0.048		0.061	0.06	0.056	0.059	0.061	0.059		0.168	0.158	0.125	0.129
770	0.043	0.044	0.045	0.047	0.046	0.047		0.049	0.046	0.047	0.047	0.045	0.046		0.047	0.045	0.044	0.045	0.042	0.047		0.06	0.058	0.055	0.058	0.059	0.058		0.166	0.155	0.123	0.127
780	0.041	0.043	0.043	0.045	0.044	0.046		0.047	0.044	0.046	0.045	0.043	0.045		0.046	0.044	0.043	0.044	0.041	0.046		0.059	0.057	0.053	0.057	0.058	0.056		0.163	0.152	0.121	0.124
790	0.04	0.041	0.043	0.044	0.043	0.045		0.046	0.043	0.044	0.044	0.043	0.044		0.045	0.043	0.042	0.043	0.041	0.045		0.058	0.056	0.053	0.055	0.057	0.055		0.16	0.149	0.12	0.122
800	0.039	0.041	0.042	0.044	0.042	0.044		0.045	0.042	0.044	0.043	0.042	0.043		0.044	0.042	0.042	0.042	0.04	0.044		0.056	0.055	0.052	0.055	0.056	0.054		0.158	0.147	0.118	0.12

## Sheet: Acid alcohol
	MB	MB	MB	MB	MB	MB		NMB	NMB	NMB	NMB	NMB	NMB		TBO	TBO	TBO	TBO	TBO	TBO		DMMB	DMMB	DMMB	DMMB	DMMB	DMMB		NR	NR	NR	NR
Wavelength	B1	B2	B1	B2	B1	B2		B3	B4	B3	B4	B3	B4		B5	B6	B5	B6	B5	B6		B7	B8	B7	B8	B7	B8		B9	B10	B9	B10
300	0.818	0.796	0.818	0.754	0.858	0.868		0.742	0.755	0.713	0.697	0.699	0.692		0.747	0.735	0.707	0.707	0.679	0.706		0.649	0.63	0.651	0.629	0.631	0.614		0.728	0.751	0.688	0.7
310	0.438	0.422	0.454	0.395	0.446	0.447		0.443	0.452	0.423	0.41	0.412	0.409		0.425	0.418	0.397	0.4	0.386	0.413		0.391	0.373	0.379	0.364	0.374	0.364		0.508	0.526	0.472	0.482
320	0.334	0.322	0.357	0.3	0.339	0.34		0.36	0.368	0.346	0.336	0.333	0.33		0.333	0.328	0.311	0.314	0.302	0.325		0.294	0.276	0.283	0.271	0.282	0.274		0.285	0.292	0.274	0.279
330	0.286	0.275	0.311	0.255	0.289	0.289		0.228	0.236	0.215	0.209	0.214	0.211		0.241	0.237	0.223	0.226	0.22	0.241		0.241	0.226	0.231	0.221	0.231	0.225		0.198	0.201	0.194	0.199
340	0.203	0.194	0.231	0.178	0.203	0.203		0.165	0.173	0.154	0.149	0.157	0.154		0.172	0.168	0.157	0.159	0.16	0.179		0.173	0.158	0.159	0.151	0.166	0.162		0.17	0.172	0.168	0.172
350	0.159	0.151	0.191	0.139	0.158	0.158		0.144	0.152	0.135	0.13	0.138	0.136		0.145	0.143	0.133	0.135	0.137	0.154		0.148	0.134	0.135	0.128	0.143	0.139		0.149	0.151	0.148	0.151
360	0.134	0.127	0.168	0.117	0.133	0.133		0.128	0.135	0.121	0.117	0.124	0.122		0.125	0.124	0.116	0.118	0.12	0.135		0.132	0.118	0.121	0.114	0.128	0.125		0.12	0.121	0.122	0.124
370	0.115	0.108	0.148	0.101	0.113	0.114		0.111	0.117	0.106	0.102	0.109	0.107		0.106	0.106	0.099	0.099	0.104	0.116		0.117	0.104	0.104	0.1	0.113	0.112		0.099	0.099	0.102	0.103
380	0.102	0.096	0.136	0.09	0.1	0.102		0.098	0.104	0.094	0.091	0.097	0.095		0.092	0.093	0.088	0.087	0.091	0.101		0.105	0.093	0.092	0.09	0.1	0.1		0.094	0.093	0.095	0.096
390	0.095	0.09	0.13	0.085	0.094	0.096		0.091	0.096	0.087	0.084	0.09	0.088		0.082	0.083	0.079	0.077	0.082	0.091		0.098	0.086	0.085	0.083	0.093	0.092		0.096	0.096	0.096	0.097
400	0.087	0.082	0.123	0.079	0.087	0.088		0.081	0.086	0.077	0.075	0.081	0.079		0.072	0.073	0.069	0.068	0.073	0.082		0.094	0.083	0.082	0.08	0.089	0.088		0.105	0.105	0.104	0.105
410	0.077	0.072	0.112	0.069	0.076	0.077		0.074	0.078	0.07	0.068	0.074	0.072		0.067	0.067	0.064	0.063	0.068	0.077		0.087	0.076	0.074	0.073	0.082	0.082		0.12	0.122	0.118	0.118
420	0.072	0.068	0.107	0.065	0.071	0.073		0.072	0.076	0.069	0.066	0.072	0.07		0.066	0.066	0.063	0.061	0.066	0.075		0.081	0.07	0.068	0.067	0.076	0.076		0.142	0.146	0.137	0.137
430	0.071	0.067	0.106	0.065	0.07	0.073		0.073	0.077	0.071	0.067	0.072	0.071		0.068	0.067	0.063	0.062	0.067	0.075		0.079	0.068	0.066	0.066	0.074	0.074		0.17	0.175	0.161	0.161
440	0.071	0.068	0.107	0.065	0.071	0.074		0.076	0.08	0.073	0.069	0.074	0.072		0.07	0.07	0.066	0.065	0.069	0.078		0.078	0.068	0.066	0.066	0.073	0.074		0.206	0.215	0.192	0.193
450	0.073	0.07	0.108	0.067	0.074	0.077		0.079	0.083	0.076	0.073	0.078	0.075		0.075	0.074	0.071	0.07	0.072	0.081		0.078	0.069	0.068	0.068	0.074	0.075		0.249	0.261	0.229	0.23
460	0.076	0.072	0.11	0.07	0.077	0.081		0.083	0.087	0.08	0.077	0.082	0.078		0.08	0.079	0.076	0.074	0.077	0.086		0.079	0.07	0.069	0.07	0.075	0.077		0.302	0.317	0.273	0.275
470	0.079	0.075	0.114	0.072	0.081	0.085		0.088	0.092	0.084	0.081	0.087	0.083		0.086	0.085	0.082	0.08	0.082	0.091		0.08	0.071	0.071	0.071	0.076	0.078		0.37	0.389	0.331	0.333
480	0.082	0.078	0.117	0.075	0.086	0.089		0.092	0.096	0.088	0.085	0.091	0.087		0.092	0.091	0.089	0.087	0.088	0.098		0.082	0.073	0.073	0.073	0.078	0.081		0.46	0.485	0.407	0.411
490	0.085	0.081	0.12	0.078	0.09	0.093		0.094	0.098	0.09	0.087	0.094	0.09		0.097	0.096	0.094	0.091	0.094	0.105		0.083	0.074	0.075	0.075	0.08	0.082		0.58	0.611	0.509	0.514
500	0.085	0.081	0.12	0.078	0.092	0.094		0.094	0.098	0.09	0.087	0.096	0.092		0.1	0.099	0.098	0.095	0.099	0.111		0.082	0.074	0.075	0.075	0.081	0.083		0.734	0.775	0.643	0.648
510	0.083	0.079	0.117	0.075	0.091	0.092		0.097	0.101	0.093	0.09	0.1	0.097		0.106	0.105	0.104	0.101	0.106	0.12		0.082	0.073	0.075	0.074	0.082	0.084		0.93	0.984	0.813	0.82
520	0.082	0.078	0.117	0.075	0.091	0.091		0.106	0.111	0.103	0.099	0.111	0.108		0.118	0.117	0.116	0.112	0.118	0.134		0.085	0.076	0.078	0.076	0.086	0.088		1.116	1.182	0.975	0.983
530	0.087	0.082	0.12	0.079	0.098	0.097		0.125	0.13	0.122	0.117	0.133	0.129		0.137	0.137	0.136	0.132	0.137	0.156		0.091	0.082	0.084	0.083	0.094	0.096		1.273	1.348	1.113	1.122
540	0.098	0.093	0.132	0.09	0.114	0.111		0.157	0.162	0.153	0.146	0.167	0.163		0.17	0.169	0.168	0.163	0.169	0.189		0.103	0.093	0.097	0.095	0.109	0.111		1.361	1.441	1.191	1.2
550	0.118	0.113	0.15	0.108	0.141	0.136		0.2	0.205	0.195	0.187	0.212	0.206		0.215	0.214	0.212	0.206	0.21	0.233		0.119	0.109	0.114	0.112	0.129	0.13		1.303	1.383	1.144	1.152
560	0.148	0.142	0.177	0.136	0.178	0.172		0.268	0.273	0.26	0.251	0.282	0.274		0.279	0.279	0.275	0.269	0.269	0.292		0.142	0.131	0.138	0.135	0.156	0.157		1.08	1.152	0.953	0.961
570	0.186	0.178	0.213	0.172	0.225	0.216		0.369	0.373	0.358	0.346	0.385	0.375		0.365	0.365	0.359	0.351	0.345	0.368		0.174	0.161	0.171	0.168	0.194	0.194		0.765	0.821	0.68	0.686
580	0.239	0.23	0.261	0.221	0.29	0.278		0.489	0.494	0.474	0.459	0.507	0.496		0.469	0.47	0.459	0.451	0.436	0.459		0.221	0.206	0.22	0.216	0.247	0.245		0.483	0.519	0.432	0.436
590	0.32	0.309	0.337	0.298	0.393	0.376		0.6	0.604	0.583	0.567	0.609	0.599		0.579	0.58	0.568	0.557	0.531	0.546		0.28	0.263	0.283	0.279	0.309	0.306		0.275	0.297	0.25	0.252
600	0.425	0.411	0.436	0.396	0.526	0.502		0.694	0.695	0.675	0.655	0.656	0.649		0.682	0.684	0.67	0.658	0.608	0.61		0.331	0.316	0.342	0.337	0.351	0.346		0.154	0.164	0.142	0.143
610	0.523	0.505	0.526	0.487	0.64	0.618		0.844	0.841	0.825	0.799	0.738	0.733		0.794	0.796	0.78	0.767	0.684	0.67		0.354	0.345	0.373	0.367	0.355	0.349		0.091	0.096	0.086	0.086
620	0.577	0.559	0.577	0.539	0.68	0.671		1.065	1.058	1.046	1.014	0.894	0.892		0.915	0.917	0.897	0.883	0.766	0.74		0.39	0.384	0.415	0.41	0.376	0.369		0.065	0.066	0.061	0.061
630	0.635	0.618	0.634	0.597	0.718	0.723		1.251	1.24	1.24	1.202	1.033	1.034		1.01	1.013	0.989	0.974	0.834	0.798		0.465	0.463	0.503	0.497	0.44	0.431		0.054	0.054	0.051	0.051
640	0.764	0.748	0.759	0.723	0.843	0.859		1.214	1.208	1.21	1.181	1.012	1.016		0.982	0.985	0.96	0.946	0.819	0.78		0.547	0.547	0.599	0.593	0.512	0.503		0.05	0.05	0.047	0.047
650	0.963	0.944	0.948	0.913	1.048	1.077		0.851	0.847	0.851	0.835	0.706	0.709		0.784	0.786	0.766	0.755	0.671	0.638		0.604	0.608	0.67	0.664	0.56	0.55		0.048	0.048	0.045	0.045
660	1.115	1.093	1.09	1.057	1.214	1.254		0.375	0.374	0.371	0.365	0.326	0.325		0.476	0.479	0.468	0.462	0.423	0.407		0.508	0.515	0.568	0.563	0.463	0.456		0.047	0.046	0.045	0.044
670	1.054	1.02	1.022	0.987	1.17	1.218		0.15	0.152	0.147	0.145	0.147	0.143		0.229	0.231	0.226	0.222	0.213	0.214		0.269	0.268	0.288	0.286	0.25	0.248		0.047	0.045	0.044	0.044
680	0.707	0.68	0.694	0.657	0.782	0.822		0.076	0.078	0.074	0.074	0.084	0.081		0.109	0.11	0.108	0.106	0.108	0.115		0.138	0.131	0.136	0.135	0.131	0.131		0.046	0.045	0.044	0.043
690	0.311	0.298	0.325	0.286	0.351	0.364		0.054	0.056	0.053	0.053	0.062	0.06		0.064	0.065	0.064	0.064	0.067	0.076		0.09	0.082	0.082	0.082	0.085	0.086		0.046	0.044	0.044	0.043
700	0.128	0.121	0.156	0.117	0.15	0.15		0.046	0.049	0.046	0.046	0.053	0.051		0.049	0.05	0.05	0.049	0.052	0.061		0.071	0.064	0.063	0.062	0.067	0.068		0.046	0.044	0.043	0.042
710	0.069	0.065	0.098	0.063	0.082	0.079		0.045	0.046	0.044	0.044	0.049	0.048		0.044	0.046	0.045	0.045	0.047	0.055		0.064	0.057	0.055	0.054	0.059	0.061		0.047	0.044	0.044	0.043
720	0.052	0.049	0.086	0.048	0.06	0.056		0.044	0.045	0.044	0.044	0.047	0.046		0.043	0.045	0.043	0.043	0.045	0.053		0.061	0.054	0.052	0.052	0.055	0.057		0.049	0.044	0.046	0.043
730	0.047	0.044	0.083	0.044	0.053	0.05		0.044	0.045	0.045	0.044	0.046	0.046		0.043	0.045	0.043	0.044	0.045	0.052		0.06	0.053	0.05	0.051	0.054	0.055		0.05	0.045	0.047	0.044
740	0.046	0.044	0.082	0.044	0.051	0.048		0.045	0.046	0.046	0.045	0.047	0.047		0.043	0.045	0.044	0.044	0.046	0.052		0.059	0.053	0.05	0.051	0.053	0.055		0.051	0.046	0.048	0.045
750	0.045	0.043	0.081	0.043	0.048	0.046		0.045	0.046	0.046	0.045	0.046	0.046		0.043	0.045	0.044	0.044	0.045	0.051		0.058	0.052	0.049	0.05	0.052	0.054		0.05	0.045	0.048	0.044
760	0.045	0.043	0.08	0.043	0.047	0.046		0.045	0.046	0.046	0.044	0.045	0.046		0.043	0.045	0.044	0.044	0.044	0.05		0.057	0.051	0.048	0.049	0.051	0.053		0.05	0.045	0.049	0.044
770	0.044	0.043	0.08	0.043	0.046	0.045		0.044	0.045	0.047	0.044	0.045	0.045		0.043	0.044	0.043	0.044	0.044	0.049		0.056	0.05	0.047	0.048	0.05	0.052		0.05	0.045	0.048	0.044
780	0.044	0.042	0.079	0.042	0.045	0.045		0.044	0.045	0.046	0.044	0.044	0.044		0.042	0.044	0.043	0.043	0.043	0.049		0.055	0.049	0.046	0.047	0.05	0.051		0.049	0.044	0.048	0.044
790	0.043	0.042	0.078	0.042	0.045	0.044		0.044	0.044	0.046	0.043	0.044	0.044		0.042	0.044	0.042	0.043	0.043	0.048		0.054	0.048	0.045	0.046	0.049	0.051		0.049	0.044	0.048	0.043
800	0.043	0.042	0.078	0.042	0.044	0.044		0.043	0.044	0.046	0.043	0.044	0.044		0.042	0.044	0.042	0.043	0.043	0.048		0.054	0.048	0.045	0.046	0.048	0.05		0.049	0.044	0.048	0.043
