# Supplementary material for: The potential of phenothiazinium dyes as cytotoxicity markers in cisplatin-treated cells
Source: Sci Rep. 2023 Jun 23;13:10203. doi: 10.1038/s41598-023-36721-0 (PMC10290130; doi:10.1038/s41598-023-36721-0)
Supplement: Supplementary file 2 — Supplementary Information 2. [file 41598_2023_36721_MOESM2_ESM.zip › Raw data/Absortion of dyes (supernatant and cell content)/Time 2h supernatant.xlsx]

## Sheet: RPMI
	MB	MB	MB	MB	MB	MB		NMB	NMB	NMB	NMB	NMB	NMB		TBO	TBO	TBO	TBO	TBO	TBO		DMMB	DMMB	DMMB	DMMB	DMMB	DMMB		NR	NR	NR	NR
Wavelength	C1	C2	C1	C2	C1	C2		C3	C4	C3	C4	C3	C4		C5	C6	C5	C6	C5	C6		C7	C8	C7	C8	C7	C8		C9	C10	C9	C10
300	0.648	0.686	0.539	0.547	0.653	0.683		0.546	0.566	0.475	0.511	0.508	0.533		0.61	0.602	0.55	0.585	0.507	0.532		0.387	0.408	0.399	0.394	0.408	0.41		0.533	0.573	0.499	0.507
310	0.362	0.381	0.304	0.304	0.353	0.368		0.345	0.359	0.302	0.32	0.314	0.33		0.379	0.37	0.334	0.357	0.299	0.316		0.247	0.26	0.258	0.251	0.256	0.256		0.406	0.441	0.356	0.36
320	0.278	0.291	0.236	0.236	0.272	0.282		0.271	0.28	0.242	0.254	0.248	0.26		0.295	0.286	0.261	0.279	0.235	0.248		0.195	0.205	0.207	0.2	0.203	0.202		0.355	0.387	0.299	0.303
330	0.232	0.242	0.197	0.197	0.227	0.235		0.195	0.2	0.18	0.182	0.178	0.185		0.222	0.211	0.193	0.206	0.176	0.185		0.161	0.169	0.171	0.165	0.168	0.167		0.31	0.338	0.259	0.263
340	0.167	0.172	0.143	0.143	0.164	0.168		0.144	0.147	0.137	0.134	0.134	0.138		0.164	0.153	0.139	0.148	0.131	0.138		0.125	0.132	0.133	0.128	0.131	0.131		0.265	0.289	0.222	0.226
350	0.131	0.134	0.116	0.115	0.129	0.131		0.124	0.126	0.119	0.115	0.117	0.12		0.138	0.128	0.116	0.124	0.112	0.118		0.108	0.113	0.115	0.111	0.114	0.114		0.236	0.258	0.197	0.201
360	0.11	0.111	0.1	0.098	0.109	0.11		0.111	0.112	0.107	0.103	0.104	0.108		0.12	0.111	0.102	0.109	0.098	0.103		0.096	0.1	0.103	0.099	0.102	0.102		0.214	0.234	0.178	0.182
370	0.093	0.093	0.084	0.083	0.092	0.093		0.096	0.097	0.094	0.089	0.091	0.095		0.102	0.095	0.088	0.092	0.085	0.089		0.083	0.086	0.088	0.088	0.088	0.091		0.196	0.212	0.163	0.165
380	0.082	0.082	0.074	0.074	0.08	0.082		0.085	0.085	0.084	0.078	0.08	0.083		0.089	0.083	0.078	0.081	0.074	0.077		0.073	0.076	0.077	0.078	0.076	0.08		0.184	0.198	0.152	0.154
390	0.076	0.076	0.068	0.069	0.074	0.075		0.078	0.079	0.078	0.072	0.074	0.076		0.081	0.074	0.071	0.074	0.066	0.069		0.066	0.069	0.071	0.071	0.069	0.073		0.178	0.193	0.149	0.15
400	0.07	0.07	0.064	0.064	0.069	0.07		0.073	0.072	0.074	0.068	0.068	0.07		0.074	0.067	0.065	0.068	0.06	0.062		0.062	0.065	0.067	0.067	0.065	0.068		0.181	0.195	0.153	0.154
410	0.063	0.063	0.058	0.058	0.061	0.062		0.069	0.068	0.07	0.064	0.063	0.066		0.071	0.064	0.062	0.064	0.057	0.059		0.059	0.062	0.063	0.063	0.062	0.064		0.189	0.204	0.162	0.164
420	0.06	0.059	0.056	0.055	0.058	0.059		0.067	0.067	0.069	0.063	0.062	0.064		0.071	0.064	0.061	0.065	0.056	0.059		0.056	0.059	0.06	0.06	0.059	0.061		0.202	0.219	0.175	0.177
430	0.06	0.059	0.056	0.054	0.059	0.059		0.068	0.068	0.069	0.063	0.063	0.065		0.074	0.066	0.063	0.068	0.056	0.06		0.055	0.058	0.059	0.059	0.057	0.059		0.217	0.235	0.188	0.191
440	0.061	0.06	0.057	0.055	0.059	0.06		0.07	0.07	0.07	0.065	0.064	0.066		0.076	0.069	0.067	0.071	0.059	0.062		0.054	0.057	0.059	0.059	0.057	0.059		0.234	0.252	0.2	0.203
450	0.063	0.063	0.058	0.057	0.062	0.063		0.072	0.072	0.072	0.067	0.067	0.069		0.081	0.074	0.071	0.076	0.061	0.065		0.054	0.056	0.059	0.059	0.057	0.06		0.246	0.266	0.21	0.212
460	0.067	0.067	0.061	0.06	0.066	0.066		0.076	0.076	0.074	0.071	0.071	0.072		0.087	0.08	0.077	0.083	0.066	0.07		0.054	0.057	0.061	0.061	0.059	0.061		0.258	0.277	0.216	0.218
470	0.071	0.071	0.064	0.063	0.07	0.071		0.081	0.082	0.079	0.076	0.075	0.077		0.095	0.089	0.085	0.092	0.071	0.076		0.055	0.058	0.063	0.063	0.06	0.063		0.265	0.285	0.219	0.22
480	0.075	0.076	0.067	0.067	0.075	0.076		0.087	0.089	0.084	0.081	0.08	0.083		0.105	0.099	0.094	0.102	0.077	0.084		0.057	0.059	0.066	0.066	0.063	0.066		0.267	0.288	0.217	0.218
490	0.08	0.081	0.07	0.07	0.08	0.083		0.095	0.098	0.09	0.088	0.085	0.09		0.117	0.112	0.105	0.114	0.085	0.092		0.06	0.062	0.069	0.069	0.067	0.069		0.266	0.287	0.214	0.214
500	0.084	0.086	0.072	0.073	0.084	0.087		0.105	0.109	0.098	0.097	0.092	0.099		0.132	0.127	0.12	0.129	0.094	0.101		0.063	0.065	0.073	0.072	0.071	0.073		0.262	0.284	0.209	0.208
510	0.088	0.09	0.074	0.075	0.087	0.092		0.121	0.125	0.109	0.11	0.104	0.112		0.154	0.15	0.14	0.151	0.107	0.115		0.067	0.07	0.079	0.077	0.075	0.078		0.255	0.277	0.202	0.202
520	0.093	0.096	0.077	0.079	0.092	0.098		0.142	0.149	0.124	0.129	0.121	0.132		0.182	0.179	0.166	0.179	0.124	0.134		0.071	0.075	0.084	0.082	0.081	0.083		0.247	0.269	0.195	0.195
530	0.104	0.108	0.084	0.086	0.103	0.11		0.174	0.183	0.147	0.157	0.147	0.16		0.219	0.218	0.202	0.217	0.147	0.159		0.077	0.081	0.091	0.089	0.088	0.091		0.24	0.261	0.188	0.188
540	0.123	0.129	0.096	0.099	0.122	0.131		0.221	0.234	0.18	0.199	0.186	0.203		0.271	0.274	0.252	0.271	0.181	0.197		0.084	0.09	0.1	0.099	0.098	0.102		0.233	0.254	0.182	0.182
550	0.152	0.16	0.115	0.119	0.149	0.161		0.28	0.298	0.221	0.252	0.235	0.258		0.33	0.337	0.308	0.333	0.22	0.24		0.094	0.1	0.111	0.111	0.112	0.117		0.225	0.245	0.176	0.177
560	0.188	0.2	0.139	0.144	0.186	0.201		0.356	0.382	0.277	0.323	0.302	0.331		0.394	0.406	0.372	0.401	0.266	0.291		0.104	0.111	0.124	0.125	0.127	0.134		0.215	0.234	0.169	0.169
570	0.228	0.244	0.164	0.171	0.226	0.245		0.439	0.471	0.34	0.403	0.379	0.417		0.455	0.473	0.434	0.468	0.315	0.344		0.113	0.121	0.136	0.14	0.141	0.151		0.204	0.222	0.158	0.159
580	0.286	0.307	0.2	0.209	0.282	0.306		0.5	0.538	0.391	0.466	0.444	0.489		0.507	0.53	0.488	0.526	0.361	0.395		0.122	0.131	0.147	0.152	0.154	0.166		0.194	0.21	0.147	0.148
590	0.374	0.403	0.259	0.273	0.372	0.405		0.507	0.545	0.403	0.479	0.463	0.511		0.526	0.551	0.511	0.549	0.39	0.427		0.131	0.141	0.157	0.163	0.166	0.179		0.186	0.201	0.139	0.14
600	0.482	0.521	0.333	0.353	0.484	0.526		0.442	0.475	0.357	0.421	0.41	0.451		0.498	0.521	0.485	0.52	0.384	0.419		0.131	0.141	0.155	0.162	0.164	0.177		0.18	0.195	0.134	0.135
610	0.546	0.591	0.381	0.403	0.554	0.602		0.382	0.409	0.314	0.364	0.359	0.394		0.459	0.479	0.448	0.479	0.366	0.399		0.119	0.128	0.14	0.145	0.146	0.158		0.176	0.19	0.13	0.131
620	0.516	0.558	0.369	0.391	0.528	0.573		0.366	0.392	0.304	0.352	0.351	0.386		0.44	0.46	0.431	0.46	0.362	0.394		0.113	0.121	0.131	0.135	0.136	0.147		0.172	0.184	0.126	0.127
630	0.48	0.519	0.354	0.375	0.494	0.535		0.363	0.388	0.306	0.353	0.355	0.391		0.433	0.453	0.425	0.453	0.363	0.395		0.115	0.123	0.132	0.136	0.138	0.149		0.168	0.18	0.124	0.124
640	0.51	0.551	0.384	0.408	0.529	0.573		0.331	0.354	0.283	0.324	0.328	0.36		0.412	0.43	0.404	0.431	0.35	0.38		0.12	0.129	0.137	0.143	0.146	0.158		0.165	0.176	0.121	0.122
650	0.592	0.642	0.45	0.479	0.619	0.671		0.244	0.259	0.211	0.237	0.237	0.259		0.348	0.361	0.339	0.361	0.295	0.319		0.122	0.131	0.139	0.145	0.148	0.16		0.162	0.172	0.119	0.119
660	0.666	0.723	0.507	0.541	0.702	0.76		0.164	0.173	0.146	0.157	0.154	0.166		0.248	0.253	0.238	0.254	0.205	0.221		0.106	0.114	0.122	0.127	0.128	0.138		0.159	0.169	0.117	0.117
670	0.643	0.697	0.489	0.521	0.68	0.737		0.119	0.124	0.11	0.113	0.108	0.116		0.164	0.162	0.153	0.164	0.129	0.138		0.083	0.088	0.096	0.099	0.098	0.105		0.156	0.166	0.115	0.115
680	0.43	0.465	0.327	0.347	0.454	0.491		0.094	0.097	0.09	0.089	0.085	0.09		0.115	0.111	0.105	0.112	0.086	0.091		0.067	0.07	0.078	0.08	0.076	0.081		0.154	0.163	0.113	0.113
690	0.223	0.237	0.17	0.179	0.231	0.249		0.079	0.081	0.078	0.075	0.071	0.075		0.09	0.084	0.081	0.086	0.066	0.069		0.057	0.06	0.067	0.068	0.064	0.068		0.151	0.16	0.111	0.111
700	0.123	0.129	0.096	0.1	0.124	0.133		0.068	0.069	0.07	0.065	0.061	0.064		0.075	0.069	0.067	0.071	0.056	0.057		0.052	0.055	0.061	0.062	0.058	0.061		0.149	0.158	0.11	0.109
710	0.084	0.086	0.067	0.07	0.082	0.088		0.06	0.061	0.066	0.058	0.055	0.058		0.067	0.06	0.058	0.061	0.05	0.051		0.05	0.052	0.059	0.059	0.055	0.058		0.147	0.154	0.11	0.108
720	0.067	0.068	0.056	0.06	0.065	0.07		0.055	0.055	0.062	0.053	0.05	0.053		0.061	0.054	0.053	0.055	0.046	0.047		0.048	0.05	0.057	0.058	0.053	0.057		0.146	0.154	0.11	0.107
730	0.058	0.058	0.05	0.054	0.056	0.06		0.052	0.051	0.059	0.051	0.048	0.051		0.057	0.05	0.049	0.052	0.044	0.045		0.048	0.049	0.055	0.057	0.052	0.055		0.146	0.152	0.109	0.106
740	0.053	0.052	0.047	0.051	0.051	0.055		0.05	0.049	0.057	0.049	0.046	0.049		0.054	0.048	0.047	0.049	0.043	0.044		0.047	0.049	0.054	0.056	0.051	0.054		0.144	0.151	0.108	0.106
750	0.049	0.048	0.045	0.049	0.048	0.051		0.048	0.047	0.055	0.047	0.044	0.047		0.051	0.046	0.045	0.047	0.042	0.042		0.046	0.048	0.053	0.054	0.05	0.053		0.142	0.148	0.106	0.104
760	0.046	0.045	0.043	0.047	0.045	0.049		0.046	0.045	0.054	0.045	0.043	0.046		0.05	0.044	0.044	0.045	0.041	0.041		0.046	0.047	0.052	0.053	0.05	0.052		0.14	0.146	0.105	0.103
770	0.044	0.043	0.042	0.046	0.043	0.047		0.045	0.044	0.053	0.044	0.043	0.045		0.048	0.043	0.043	0.044	0.04	0.04		0.045	0.047	0.051	0.052	0.049	0.051		0.138	0.144	0.103	0.102
780	0.043	0.042	0.041	0.045	0.042	0.045		0.044	0.043	0.052	0.043	0.042	0.044		0.046	0.042	0.042	0.043	0.04	0.04		0.045	0.046	0.05	0.051	0.048	0.05		0.136	0.142	0.102	0.1
790	0.042	0.041	0.04	0.044	0.041	0.044		0.043	0.042	0.051	0.042	0.042	0.043		0.045	0.041	0.041	0.042	0.039	0.039		0.044	0.045	0.05	0.05	0.047	0.049		0.134	0.14	0.101	0.099
800	0.041	0.04	0.04	0.043	0.04	0.044		0.042	0.041	0.05	0.042	0.042	0.043		0.044	0.04	0.04	0.041	0.039	0.038		0.043	0.045	0.049	0.049	0.046	0.048		0.132	0.138	0.099	0.098

## Sheet: Acid alcohol
	MB	MB	MB	MB	MB	MB		NMB	NMB	NMB	NMB	NMB	NMB		TBO	TBO	TBO	TBO	TBO	TBO		DMMB	DMMB	DMMB	DMMB	DMMB	DMMB		NR	NR	NR	NR
Wavelength	D1	D2	D1	D2	D1	D2		D3	D4	D3	D4	D3	D4		D5	D6	D5	D6	D5	D6		D7	D8	D7	D8	D7	D8		D9	D10	D9	D10
300	0.837	0.795	0.669	0.655	0.819	0.81		0.716	0.712	0.634	0.635	0.636	0.632		0.751	0.771	0.718	0.727	0.616	0.631		0.52	0.512	0.516	0.51	0.507	0.506		0.712	0.712	0.619	0.646
310	0.446	0.417	0.361	0.35	0.427	0.419		0.429	0.427	0.378	0.379	0.377	0.373		0.425	0.446	0.399	0.408	0.354	0.362		0.323	0.313	0.307	0.307	0.305	0.305		0.496	0.498	0.421	0.442
320	0.34	0.315	0.276	0.266	0.325	0.318		0.346	0.344	0.308	0.307	0.304	0.301		0.332	0.349	0.313	0.32	0.276	0.283		0.246	0.235	0.231	0.231	0.233	0.232		0.286	0.285	0.253	0.262
330	0.289	0.267	0.234	0.226	0.276	0.27		0.224	0.223	0.2	0.2	0.201	0.198		0.238	0.253	0.222	0.229	0.204	0.209		0.202	0.192	0.188	0.189	0.192	0.192		0.2	0.198	0.183	0.189
340	0.204	0.186	0.169	0.16	0.195	0.19		0.164	0.164	0.145	0.147	0.151	0.148		0.169	0.183	0.154	0.161	0.152	0.155		0.155	0.143	0.137	0.14	0.145	0.146		0.171	0.169	0.158	0.164
350	0.16	0.144	0.136	0.127	0.153	0.148		0.144	0.144	0.128	0.129	0.133	0.13		0.143	0.156	0.13	0.137	0.131	0.133		0.134	0.123	0.118	0.122	0.126	0.128		0.151	0.149	0.14	0.145
360	0.135	0.12	0.117	0.109	0.129	0.125		0.128	0.128	0.115	0.116	0.119	0.117		0.124	0.136	0.114	0.119	0.116	0.117		0.12	0.109	0.106	0.109	0.114	0.116		0.123	0.122	0.117	0.121
370	0.115	0.102	0.1	0.094	0.111	0.107		0.111	0.11	0.1	0.1	0.105	0.102		0.106	0.117	0.098	0.102	0.101	0.101		0.105	0.095	0.092	0.096	0.102	0.103		0.101	0.1	0.099	0.101
380	0.102	0.091	0.09	0.085	0.098	0.096		0.098	0.097	0.088	0.089	0.094	0.091		0.094	0.104	0.087	0.089	0.09	0.088		0.094	0.084	0.082	0.086	0.091	0.092		0.095	0.093	0.091	0.094
390	0.096	0.085	0.084	0.079	0.092	0.09		0.09	0.09	0.082	0.082	0.087	0.084		0.084	0.093	0.078	0.08	0.081	0.08		0.086	0.077	0.076	0.079	0.084	0.085		0.096	0.094	0.09	0.093
400	0.088	0.078	0.078	0.073	0.085	0.084		0.081	0.081	0.073	0.075	0.079	0.076		0.075	0.083	0.069	0.071	0.073	0.072		0.082	0.073	0.072	0.076	0.08	0.081		0.104	0.102	0.095	0.099
410	0.078	0.069	0.07	0.065	0.075	0.074		0.074	0.075	0.067	0.069	0.072	0.07		0.07	0.078	0.064	0.066	0.068	0.067		0.078	0.069	0.067	0.071	0.074	0.076		0.118	0.117	0.105	0.11
420	0.074	0.064	0.066	0.061	0.07	0.07		0.073	0.073	0.066	0.067	0.07	0.068		0.069	0.077	0.063	0.065	0.067	0.066		0.074	0.065	0.062	0.067	0.07	0.072		0.139	0.138	0.12	0.126
430	0.073	0.064	0.065	0.061	0.069	0.069		0.074	0.074	0.067	0.067	0.07	0.068		0.071	0.079	0.064	0.066	0.067	0.066		0.073	0.064	0.061	0.066	0.069	0.071		0.165	0.164	0.139	0.147
440	0.074	0.066	0.065	0.061	0.07	0.069		0.076	0.076	0.069	0.069	0.071	0.069		0.074	0.081	0.068	0.069	0.069	0.067		0.071	0.063	0.06	0.064	0.068	0.07		0.198	0.199	0.164	0.174
450	0.076	0.068	0.067	0.063	0.073	0.071		0.079	0.078	0.071	0.071	0.074	0.071		0.078	0.085	0.072	0.074	0.071	0.069		0.071	0.063	0.061	0.064	0.068	0.07		0.237	0.24	0.193	0.205
460	0.08	0.071	0.069	0.066	0.076	0.075		0.082	0.081	0.074	0.074	0.077	0.074		0.083	0.09	0.078	0.079	0.074	0.072		0.07	0.064	0.062	0.064	0.069	0.07		0.287	0.289	0.229	0.244
470	0.083	0.074	0.071	0.068	0.08	0.078		0.086	0.085	0.078	0.077	0.081	0.077		0.089	0.096	0.084	0.085	0.078	0.076		0.07	0.064	0.063	0.064	0.069	0.069		0.349	0.353	0.275	0.293
480	0.087	0.078	0.073	0.071	0.084	0.083		0.089	0.088	0.081	0.08	0.084	0.08		0.095	0.102	0.091	0.092	0.083	0.081		0.069	0.064	0.064	0.064	0.069	0.069		0.433	0.438	0.335	0.359
490	0.09	0.081	0.076	0.072	0.089	0.087		0.091	0.089	0.081	0.081	0.086	0.081		0.099	0.107	0.097	0.097	0.086	0.085		0.069	0.064	0.065	0.065	0.07	0.069		0.543	0.548	0.414	0.445
500	0.091	0.081	0.076	0.072	0.09	0.089		0.09	0.089	0.081	0.081	0.087	0.081		0.102	0.111	0.1	0.1	0.089	0.088		0.069	0.063	0.064	0.064	0.069	0.069		0.686	0.692	0.518	0.559
510	0.089	0.079	0.075	0.07	0.09	0.087		0.093	0.092	0.082	0.083	0.089	0.083		0.108	0.118	0.107	0.106	0.095	0.093		0.068	0.062	0.063	0.064	0.07	0.068		0.869	0.876	0.651	0.703
520	0.089	0.078	0.074	0.069	0.09	0.087		0.101	0.1	0.089	0.09	0.097	0.09		0.12	0.131	0.119	0.118	0.103	0.102		0.07	0.063	0.064	0.065	0.071	0.07		1.042	1.048	0.778	0.84
530	0.094	0.082	0.078	0.071	0.097	0.093		0.118	0.117	0.103	0.104	0.112	0.105		0.141	0.152	0.139	0.138	0.118	0.118		0.073	0.065	0.067	0.069	0.075	0.074		1.189	1.194	0.885	0.955
540	0.107	0.094	0.086	0.08	0.112	0.106		0.146	0.145	0.126	0.127	0.137	0.129		0.175	0.187	0.173	0.171	0.143	0.142		0.079	0.07	0.073	0.075	0.083	0.081		1.27	1.273	0.945	1.018
550	0.13	0.114	0.101	0.094	0.136	0.128		0.184	0.183	0.159	0.159	0.171	0.161		0.221	0.234	0.22	0.216	0.175	0.175		0.087	0.079	0.083	0.085	0.093	0.091		1.218	1.224	0.908	0.979
560	0.163	0.144	0.122	0.114	0.171	0.161		0.244	0.243	0.209	0.209	0.223	0.211		0.288	0.301	0.287	0.281	0.221	0.221		0.098	0.089	0.095	0.098	0.106	0.105		1.014	1.026	0.762	0.821
570	0.203	0.182	0.149	0.141	0.214	0.202		0.333	0.331	0.285	0.284	0.302	0.287		0.376	0.39	0.376	0.368	0.281	0.281		0.113	0.104	0.113	0.115	0.126	0.124		0.724	0.739	0.55	0.594
580	0.261	0.235	0.186	0.178	0.274	0.258		0.44	0.438	0.375	0.373	0.397	0.378		0.484	0.498	0.483	0.471	0.354	0.354		0.137	0.127	0.139	0.141	0.154	0.151		0.461	0.474	0.356	0.385
590	0.349	0.316	0.245	0.237	0.368	0.349		0.537	0.534	0.461	0.458	0.482	0.463		0.596	0.611	0.598	0.583	0.431	0.432		0.165	0.155	0.173	0.175	0.188	0.186		0.268	0.275	0.212	0.228
600	0.465	0.421	0.32	0.311	0.491	0.467		0.617	0.612	0.533	0.528	0.536	0.523		0.702	0.712	0.707	0.688	0.499	0.498		0.188	0.182	0.205	0.206	0.214	0.214		0.153	0.156	0.125	0.133
610	0.567	0.517	0.388	0.38	0.598	0.573		0.746	0.737	0.65	0.639	0.622	0.619		0.817	0.819	0.823	0.8	0.567	0.563		0.197	0.196	0.222	0.222	0.221	0.222		0.093	0.093	0.08	0.083
620	0.614	0.572	0.428	0.42	0.639	0.621		0.937	0.925	0.824	0.808	0.769	0.774		0.94	0.932	0.948	0.92	0.637	0.631		0.211	0.216	0.245	0.245	0.235	0.239		0.067	0.066	0.06	0.061
630	0.662	0.633	0.472	0.464	0.678	0.668		1.095	1.082	0.977	0.956	0.899	0.91		1.035	1.022	1.044	1.013	0.695	0.688		0.244	0.254	0.291	0.29	0.273	0.278		0.057	0.055	0.052	0.052
640	0.787	0.766	0.567	0.56	0.799	0.793		1.068	1.057	0.957	0.948	0.891	0.905		1.006	0.996	1.013	0.985	0.685	0.677		0.28	0.295	0.342	0.339	0.315	0.321		0.052	0.05	0.049	0.048
650	0.982	0.967	0.711	0.703	0.994	0.994		0.75	0.745	0.677	0.677	0.627	0.64		0.805	0.806	0.809	0.79	0.566	0.558		0.306	0.326	0.38	0.377	0.344	0.352		0.051	0.048	0.048	0.046
660	1.134	1.116	0.818	0.81	1.151	1.158		0.335	0.334	0.304	0.303	0.288	0.29		0.492	0.499	0.492	0.483	0.361	0.356		0.26	0.281	0.327	0.325	0.29	0.297		0.049	0.047	0.047	0.045
670	1.086	1.038	0.766	0.758	1.114	1.123		0.139	0.14	0.126	0.126	0.128	0.125		0.238	0.246	0.235	0.233	0.186	0.183		0.153	0.159	0.179	0.179	0.169	0.172		0.048	0.046	0.047	0.045
680	0.729	0.691	0.517	0.51	0.747	0.757		0.074	0.076	0.07	0.069	0.074	0.07		0.114	0.121	0.11	0.11	0.097	0.095		0.093	0.09	0.098	0.098	0.099	0.1		0.048	0.045	0.046	0.044
690	0.325	0.301	0.233	0.23	0.336	0.336		0.055	0.056	0.053	0.052	0.057	0.053		0.069	0.074	0.064	0.066	0.063	0.062		0.069	0.065	0.068	0.068	0.071	0.072		0.047	0.045	0.046	0.044
700	0.138	0.122	0.104	0.102	0.144	0.141		0.049	0.05	0.048	0.047	0.051	0.048		0.053	0.058	0.049	0.051	0.05	0.05		0.06	0.055	0.057	0.057	0.06	0.061		0.047	0.045	0.046	0.043
710	0.076	0.066	0.063	0.062	0.08	0.077		0.047	0.048	0.046	0.045	0.05	0.046		0.049	0.052	0.044	0.045	0.047	0.046		0.057	0.052	0.053	0.054	0.057	0.058		0.047	0.045	0.047	0.044
720	0.057	0.049	0.051	0.051	0.059	0.058		0.047	0.048	0.047	0.045	0.05	0.046		0.048	0.051	0.042	0.044	0.045	0.045		0.055	0.051	0.053	0.052	0.056	0.056		0.048	0.045	0.048	0.044
730	0.051	0.045	0.048	0.049	0.053	0.052		0.047	0.048	0.048	0.045	0.051	0.047		0.048	0.051	0.042	0.044	0.045	0.045		0.054	0.05	0.052	0.052	0.055	0.056		0.048	0.046	0.049	0.045
740	0.05	0.044	0.048	0.048	0.051	0.051		0.048	0.049	0.048	0.046	0.051	0.048		0.048	0.051	0.043	0.045	0.046	0.046		0.054	0.051	0.053	0.052	0.055	0.056		0.049	0.047	0.049	0.046
750	0.049	0.043	0.047	0.048	0.049	0.05		0.047	0.048	0.048	0.045	0.051	0.047		0.048	0.05	0.043	0.045	0.045	0.045		0.054	0.05	0.051	0.051	0.054	0.055		0.049	0.046	0.049	0.046
760	0.048	0.043	0.047	0.047	0.048	0.049		0.047	0.048	0.047	0.045	0.05	0.047		0.047	0.05	0.043	0.044	0.045	0.045		0.053	0.049	0.051	0.05	0.053	0.054		0.048	0.046	0.049	0.046
770	0.047	0.043	0.047	0.047	0.047	0.049		0.046	0.047	0.047	0.045	0.05	0.046		0.046	0.049	0.043	0.044	0.044	0.044		0.052	0.048	0.05	0.049	0.052	0.053		0.048	0.046	0.048	0.045
780	0.046	0.042	0.046	0.046	0.046	0.048		0.046	0.046	0.046	0.044	0.049	0.046		0.046	0.048	0.042	0.044	0.044	0.044		0.051	0.048	0.049	0.048	0.051	0.052		0.047	0.045	0.047	0.045
790	0.046	0.042	0.046	0.045	0.045	0.048		0.045	0.046	0.045	0.044	0.049	0.045		0.045	0.048	0.042	0.043	0.044	0.044		0.051	0.047	0.048	0.047	0.051	0.051		0.046	0.045	0.047	0.045
800	0.046	0.041	0.046	0.045	0.045	0.048		0.045	0.045	0.045	0.043	0.048	0.045		0.045	0.047	0.042	0.043	0.043	0.043		0.05	0.046	0.047	0.047	0.05	0.05		0.046	0.044	0.046	0.044
