# Supplementary material for: The potential of phenothiazinium dyes as cytotoxicity markers in cisplatin-treated cells
Source: Sci Rep. 2023 Jun 23;13:10203. doi: 10.1038/s41598-023-36721-0 (PMC10290130; doi:10.1038/s41598-023-36721-0)
Supplement: Supplementary file 2 — Supplementary Information 2. [file 41598_2023_36721_MOESM2_ESM.zip › Raw data/Absortion of dyes (supernatant and cell content)/Time 3h supernatant.xlsx]

## Sheet: RPMI
	MB	MB	MB	MB	MB	MB		NMB	NMB	NMB	NMB	NMB	NMB		TBO	TBO	TBO	TBO	TBO	TBO		DMMB	DMMB	DMMB	DMMB	DMMB	DMMB		NR	NR	NR	NR
Wavelength	E1	E2	E1	E2	E1	E2		E3	E4	E3	E4	E3	E4		E5	E6	E5	E6	E5	E6		E7	E8	E7	E8	E7	E8		E9	E10	E9	E10
300	0.664	0.702	0.527	0.539	0.649	0.668		0.478	0.502	0.468	0.481	0.498	0.509		0.586	0.621	0.493	0.517	0.506	0.534		0.364	0.393	0.396	0.364	0.382	0.374		0.493	0.52	0.448	0.469
310	0.37	0.387	0.294	0.3	0.347	0.354		0.301	0.316	0.296	0.304	0.307	0.314		0.359	0.382	0.304	0.316	0.304	0.319		0.234	0.253	0.261	0.233	0.24	0.233		0.367	0.388	0.305	0.324
320	0.283	0.296	0.229	0.233	0.265	0.27		0.238	0.25	0.237	0.243	0.243	0.249		0.28	0.298	0.243	0.249	0.24	0.251		0.187	0.202	0.213	0.188	0.192	0.185		0.316	0.336	0.252	0.268
330	0.235	0.246	0.191	0.195	0.22	0.225		0.176	0.183	0.174	0.177	0.173	0.178		0.208	0.222	0.186	0.187	0.18	0.187		0.155	0.167	0.18	0.156	0.159	0.154		0.275	0.292	0.215	0.23
340	0.167	0.174	0.139	0.14	0.157	0.158		0.132	0.136	0.131	0.131	0.129	0.133		0.151	0.162	0.139	0.138	0.135	0.138		0.122	0.132	0.143	0.122	0.126	0.122		0.234	0.249	0.183	0.196
350	0.131	0.135	0.112	0.112	0.122	0.121		0.114	0.117	0.113	0.113	0.112	0.115		0.126	0.135	0.118	0.116	0.115	0.117		0.105	0.113	0.124	0.105	0.109	0.106		0.209	0.222	0.163	0.175
360	0.108	0.111	0.095	0.095	0.102	0.101		0.101	0.105	0.101	0.101	0.1	0.103		0.11	0.117	0.103	0.101	0.101	0.103		0.093	0.1	0.11	0.094	0.098	0.094		0.19	0.203	0.147	0.159
370	0.09	0.094	0.079	0.081	0.086	0.087		0.086	0.089	0.087	0.086	0.087	0.089		0.093	0.099	0.089	0.085	0.088	0.088		0.08	0.086	0.095	0.081	0.086	0.082		0.171	0.184	0.133	0.144
380	0.078	0.082	0.069	0.071	0.074	0.077		0.076	0.078	0.076	0.075	0.076	0.078		0.081	0.085	0.079	0.074	0.077	0.075		0.069	0.075	0.084	0.072	0.075	0.071		0.16	0.172	0.123	0.134
390	0.072	0.076	0.064	0.066	0.069	0.072		0.07	0.071	0.07	0.069	0.07	0.071		0.073	0.077	0.072	0.067	0.069	0.067		0.063	0.068	0.077	0.066	0.068	0.065		0.155	0.167	0.121	0.131
400	0.067	0.071	0.06	0.061	0.064	0.067		0.065	0.066	0.066	0.065	0.064	0.066		0.066	0.07	0.066	0.061	0.063	0.06		0.059	0.063	0.073	0.062	0.064	0.061		0.157	0.169	0.124	0.134
410	0.06	0.063	0.055	0.056	0.057	0.059		0.062	0.062	0.063	0.061	0.06	0.061		0.063	0.067	0.063	0.059	0.06	0.057		0.056	0.06	0.068	0.059	0.06	0.058		0.164	0.177	0.131	0.143
420	0.057	0.059	0.052	0.053	0.053	0.055		0.06	0.061	0.062	0.06	0.059	0.06		0.064	0.068	0.063	0.059	0.06	0.057		0.054	0.057	0.065	0.056	0.058	0.055		0.175	0.189	0.141	0.155
430	0.058	0.059	0.051	0.054	0.053	0.055		0.06	0.062	0.063	0.061	0.06	0.061		0.066	0.071	0.065	0.06	0.061	0.058		0.053	0.056	0.063	0.054	0.056	0.054		0.187	0.203	0.152	0.167
440	0.059	0.061	0.052	0.054	0.055	0.057		0.061	0.064	0.064	0.062	0.061	0.062		0.07	0.074	0.066	0.062	0.063	0.061		0.052	0.055	0.061	0.053	0.055	0.052		0.199	0.216	0.16	0.176
450	0.062	0.064	0.054	0.057	0.058	0.061		0.063	0.066	0.066	0.064	0.064	0.064		0.075	0.079	0.069	0.066	0.066	0.065		0.052	0.055	0.061	0.053	0.055	0.052		0.209	0.227	0.166	0.184
460	0.066	0.068	0.057	0.059	0.061	0.065		0.066	0.069	0.068	0.066	0.067	0.067		0.081	0.086	0.073	0.07	0.071	0.069		0.052	0.056	0.061	0.053	0.055	0.052		0.216	0.235	0.169	0.187
470	0.07	0.073	0.059	0.061	0.066	0.07		0.07	0.073	0.071	0.07	0.071	0.071		0.089	0.093	0.079	0.076	0.076	0.075		0.053	0.057	0.062	0.054	0.056	0.053		0.22	0.24	0.169	0.187
480	0.074	0.078	0.063	0.064	0.071	0.075		0.074	0.077	0.075	0.075	0.076	0.076		0.098	0.103	0.086	0.083	0.083	0.082		0.053	0.058	0.064	0.056	0.057	0.054		0.221	0.241	0.165	0.184
490	0.079	0.084	0.066	0.067	0.077	0.08		0.08	0.082	0.08	0.08	0.082	0.082		0.108	0.115	0.093	0.091	0.091	0.09		0.055	0.061	0.067	0.058	0.059	0.056		0.219	0.239	0.16	0.179
500	0.083	0.088	0.069	0.07	0.081	0.084		0.086	0.089	0.086	0.087	0.088	0.09		0.122	0.13	0.102	0.102	0.101	0.1		0.056	0.063	0.071	0.06	0.062	0.058		0.216	0.235	0.155	0.173
510	0.086	0.091	0.071	0.071	0.085	0.087		0.096	0.099	0.097	0.098	0.099	0.101		0.141	0.15	0.116	0.117	0.114	0.113		0.059	0.067	0.076	0.064	0.065	0.062		0.211	0.229	0.149	0.167
520	0.091	0.097	0.075	0.075	0.09	0.092		0.11	0.115	0.111	0.115	0.115	0.118		0.166	0.178	0.132	0.136	0.131	0.132		0.061	0.071	0.082	0.068	0.07	0.066		0.205	0.222	0.144	0.161
530	0.101	0.109	0.082	0.082	0.1	0.102		0.131	0.138	0.133	0.138	0.14	0.143		0.202	0.215	0.155	0.163	0.155	0.157		0.064	0.075	0.088	0.073	0.075	0.071		0.199	0.216	0.139	0.155
540	0.12	0.13	0.094	0.095	0.119	0.122		0.162	0.172	0.165	0.174	0.176	0.181		0.25	0.269	0.188	0.201	0.189	0.194		0.068	0.081	0.096	0.08	0.083	0.078		0.194	0.21	0.135	0.151
550	0.148	0.161	0.112	0.115	0.147	0.151		0.2	0.215	0.205	0.218	0.222	0.229		0.307	0.329	0.226	0.245	0.229	0.238		0.073	0.087	0.103	0.087	0.091	0.087		0.189	0.203	0.131	0.146
560	0.185	0.2	0.135	0.141	0.183	0.189		0.252	0.273	0.26	0.277	0.285	0.294		0.371	0.398	0.27	0.297	0.277	0.291		0.078	0.093	0.11	0.095	0.1	0.097		0.18	0.195	0.127	0.141
570	0.224	0.244	0.16	0.168	0.222	0.231		0.312	0.34	0.324	0.348	0.362	0.373		0.435	0.466	0.316	0.35	0.329	0.348		0.081	0.097	0.117	0.104	0.108	0.105		0.172	0.184	0.118	0.131
580	0.281	0.307	0.195	0.207	0.278	0.29		0.362	0.398	0.378	0.408	0.43	0.444		0.491	0.526	0.359	0.399	0.38	0.404		0.085	0.101	0.124	0.112	0.116	0.115		0.163	0.175	0.11	0.122
590	0.37	0.404	0.252	0.27	0.368	0.387		0.377	0.414	0.396	0.427	0.456	0.47		0.516	0.552	0.383	0.425	0.413	0.441		0.09	0.106	0.131	0.121	0.125	0.125		0.157	0.168	0.104	0.115
600	0.48	0.525	0.324	0.35	0.482	0.508		0.337	0.369	0.354	0.38	0.409	0.422		0.493	0.527	0.374	0.414	0.41	0.437		0.092	0.108	0.132	0.123	0.127	0.128		0.152	0.163	0.1	0.111
610	0.549	0.6	0.372	0.402	0.557	0.588		0.299	0.326	0.313	0.335	0.363	0.376		0.459	0.49	0.356	0.391	0.395	0.42		0.089	0.103	0.123	0.115	0.119	0.12		0.148	0.158	0.098	0.108
620	0.524	0.572	0.362	0.391	0.536	0.567		0.295	0.322	0.309	0.329	0.363	0.375		0.444	0.475	0.349	0.382	0.392	0.417		0.087	0.1	0.117	0.11	0.115	0.116		0.145	0.154	0.095	0.105
630	0.493	0.537	0.349	0.377	0.509	0.538		0.298	0.326	0.313	0.334	0.372	0.384		0.44	0.47	0.348	0.38	0.395	0.421		0.09	0.103	0.119	0.113	0.119	0.12		0.142	0.151	0.093	0.103
640	0.529	0.577	0.382	0.413	0.552	0.583		0.276	0.301	0.29	0.308	0.345	0.356		0.419	0.448	0.333	0.363	0.381	0.406		0.095	0.107	0.123	0.118	0.125	0.128		0.139	0.148	0.092	0.101
650	0.62	0.675	0.449	0.486	0.652	0.689		0.202	0.219	0.213	0.223	0.247	0.254		0.352	0.376	0.281	0.305	0.322	0.341		0.096	0.108	0.124	0.12	0.127	0.129		0.136	0.145	0.09	0.099
660	0.701	0.763	0.506	0.549	0.742	0.784		0.134	0.144	0.142	0.145	0.155	0.158		0.247	0.264	0.199	0.212	0.224	0.234		0.085	0.096	0.111	0.104	0.11	0.111		0.134	0.142	0.088	0.097
670	0.678	0.738	0.487	0.53	0.721	0.762		0.098	0.104	0.103	0.103	0.107	0.108		0.16	0.171	0.13	0.136	0.141	0.144		0.069	0.077	0.09	0.082	0.086	0.085		0.131	0.14	0.087	0.096
680	0.45	0.49	0.325	0.352	0.478	0.506		0.079	0.084	0.083	0.082	0.084	0.084		0.11	0.117	0.092	0.092	0.094	0.094		0.057	0.062	0.074	0.066	0.068	0.066		0.129	0.138	0.085	0.094
690	0.227	0.247	0.167	0.18	0.238	0.252		0.068	0.071	0.071	0.069	0.07	0.07		0.085	0.09	0.073	0.072	0.071	0.07		0.051	0.055	0.065	0.057	0.059	0.056		0.127	0.136	0.084	0.092
700	0.121	0.131	0.093	0.1	0.124	0.131		0.06	0.063	0.063	0.06	0.061	0.06		0.071	0.075	0.063	0.06	0.06	0.058		0.048	0.051	0.06	0.053	0.054	0.051		0.126	0.134	0.083	0.091
710	0.08	0.086	0.065	0.07	0.08	0.086		0.056	0.058	0.058	0.054	0.056	0.054		0.064	0.067	0.055	0.054	0.054	0.052		0.047	0.049	0.057	0.05	0.051	0.049		0.123	0.131	0.083	0.09
720	0.063	0.068	0.054	0.059	0.062	0.069		0.052	0.055	0.056	0.051	0.052	0.051		0.059	0.061	0.053	0.05	0.05	0.048		0.046	0.048	0.056	0.049	0.051	0.048		0.123	0.13	0.083	0.09
730	0.054	0.058	0.049	0.053	0.053	0.06		0.049	0.052	0.053	0.048	0.05	0.048		0.055	0.057	0.05	0.048	0.048	0.046		0.045	0.047	0.054	0.048	0.05	0.047		0.122	0.129	0.082	0.09
740	0.049	0.053	0.046	0.05	0.049	0.055		0.048	0.051	0.051	0.047	0.049	0.047		0.053	0.055	0.049	0.046	0.047	0.045		0.045	0.047	0.054	0.048	0.05	0.047		0.121	0.128	0.082	0.089
750	0.046	0.049	0.044	0.048	0.045	0.051		0.047	0.049	0.049	0.045	0.047	0.045		0.051	0.052	0.047	0.045	0.045	0.043		0.045	0.047	0.052	0.047	0.049	0.046		0.119	0.127	0.081	0.088
760	0.043	0.046	0.043	0.046	0.043	0.048		0.046	0.048	0.048	0.044	0.046	0.044		0.049	0.05	0.046	0.043	0.044	0.043		0.045	0.046	0.051	0.046	0.048	0.045		0.118	0.125	0.08	0.087
770	0.042	0.044	0.042	0.044	0.041	0.046		0.045	0.046	0.046	0.043	0.044	0.043		0.047	0.048	0.045	0.043	0.043	0.042		0.044	0.046	0.05	0.046	0.047	0.044		0.116	0.124	0.079	0.086
780	0.04	0.043	0.041	0.043	0.04	0.044		0.044	0.045	0.045	0.042	0.043	0.042		0.046	0.047	0.044	0.042	0.043	0.04		0.044	0.045	0.05	0.045	0.046	0.043		0.114	0.122	0.078	0.085
790	0.04	0.042	0.04	0.042	0.039	0.043		0.043	0.044	0.044	0.041	0.043	0.041		0.045	0.046	0.043	0.041	0.042	0.04		0.043	0.044	0.049	0.044	0.045	0.043		0.113	0.12	0.077	0.084
800	0.039	0.041	0.039	0.041	0.038	0.042		0.043	0.043	0.044	0.041	0.042	0.04		0.044	0.044	0.043	0.04	0.041	0.039		0.043	0.044	0.048	0.044	0.045	0.042		0.111	0.119	0.076	0.083

## Sheet: Acid alcohol
	MB	MB	MB	MB	MB	MB		NMB	NMB	NMB	NMB	NMB	NMB		TBO	TBO	TBO	TBO	TBO	TBO		DMMB	DMMB	DMMB	DMMB	DMMB	DMMB		NR	NR	NR	NR
Wavelength	F1	F2	F1	F2	F1	F2		F3	F4	F3	F4	F3	F4		F5	F6	F5	F6	F5	F6		F7	F8	F7	F8	F7	F8		F9	F10	F9	F10
300	0.867	0.809	0.671	0.647	0.772	0.769		0.6	0.609	0.6	0.601	0.609	0.603		0.744	0.755	0.635	0.629	0.609	0.622		0.476	0.461	0.454	0.459	0.454	0.452		0.708	0.688	0.592	0.594
310	0.465	0.421	0.368	0.348	0.399	0.394		0.36	0.368	0.359	0.36	0.359	0.356		0.418	0.43	0.361	0.362	0.347	0.358		0.297	0.283	0.279	0.281	0.278	0.276		0.491	0.48	0.402	0.402
320	0.356	0.319	0.284	0.264	0.301	0.296		0.289	0.296	0.291	0.291	0.288	0.287		0.326	0.336	0.283	0.284	0.272	0.281		0.225	0.212	0.212	0.213	0.213	0.213		0.285	0.283	0.243	0.242
330	0.303	0.27	0.242	0.224	0.255	0.251		0.195	0.2	0.194	0.195	0.192	0.193		0.234	0.243	0.207	0.208	0.199	0.206		0.183	0.172	0.173	0.175	0.176	0.176		0.201	0.201	0.177	0.176
340	0.215	0.187	0.178	0.16	0.178	0.175		0.145	0.149	0.144	0.145	0.144	0.146		0.165	0.173	0.149	0.151	0.146	0.152		0.142	0.132	0.133	0.134	0.138	0.138		0.171	0.172	0.152	0.151
350	0.17	0.144	0.145	0.128	0.139	0.136		0.127	0.13	0.127	0.128	0.127	0.129		0.139	0.146	0.127	0.129	0.126	0.131		0.123	0.114	0.116	0.117	0.121	0.121		0.151	0.152	0.135	0.134
360	0.144	0.12	0.127	0.11	0.117	0.115		0.113	0.116	0.114	0.115	0.114	0.116		0.121	0.127	0.112	0.114	0.111	0.116		0.109	0.101	0.104	0.105	0.109	0.109		0.125	0.127	0.113	0.112
370	0.122	0.103	0.11	0.095	0.1	0.099		0.098	0.1	0.099	0.099	0.099	0.101		0.104	0.107	0.097	0.097	0.097	0.1		0.093	0.087	0.09	0.091	0.097	0.097		0.103	0.106	0.095	0.095
380	0.109	0.092	0.1	0.086	0.089	0.089		0.086	0.089	0.088	0.088	0.088	0.09		0.093	0.093	0.086	0.085	0.087	0.088		0.081	0.078	0.08	0.081	0.086	0.086		0.096	0.099	0.087	0.087
390	0.103	0.087	0.095	0.081	0.085	0.085		0.08	0.083	0.082	0.082	0.082	0.083		0.083	0.083	0.078	0.077	0.079	0.079		0.074	0.071	0.074	0.074	0.08	0.08		0.096	0.099	0.086	0.086
400	0.095	0.08	0.089	0.076	0.079	0.079		0.073	0.075	0.074	0.075	0.075	0.076		0.073	0.074	0.07	0.069	0.071	0.071		0.071	0.068	0.07	0.07	0.075	0.075		0.102	0.105	0.09	0.09
410	0.085	0.071	0.081	0.068	0.07	0.07		0.067	0.07	0.068	0.069	0.069	0.071		0.068	0.069	0.065	0.064	0.067	0.067		0.067	0.064	0.066	0.066	0.071	0.071		0.115	0.117	0.098	0.099
420	0.08	0.066	0.078	0.064	0.066	0.067		0.066	0.068	0.066	0.067	0.068	0.069		0.067	0.068	0.064	0.063	0.065	0.065		0.064	0.061	0.062	0.062	0.067	0.068		0.133	0.135	0.112	0.112
430	0.079	0.066	0.077	0.063	0.066	0.067		0.066	0.067	0.066	0.067	0.068	0.069		0.069	0.069	0.065	0.063	0.066	0.066		0.062	0.059	0.061	0.06	0.066	0.065		0.157	0.158	0.128	0.129
440	0.079	0.067	0.077	0.063	0.067	0.067		0.067	0.068	0.067	0.068	0.069	0.07		0.072	0.071	0.066	0.065	0.067	0.068		0.061	0.058	0.06	0.059	0.064	0.064		0.189	0.189	0.151	0.152
450	0.081	0.069	0.079	0.064	0.07	0.07		0.069	0.07	0.069	0.069	0.07	0.071		0.077	0.075	0.069	0.068	0.07	0.07		0.06	0.056	0.06	0.059	0.064	0.063		0.227	0.225	0.177	0.178
460	0.083	0.072	0.081	0.066	0.073	0.072		0.07	0.072	0.071	0.071	0.072	0.073		0.082	0.08	0.073	0.072	0.073	0.074		0.059	0.055	0.06	0.059	0.063	0.062		0.274	0.27	0.209	0.21
470	0.086	0.075	0.083	0.068	0.077	0.075		0.072	0.075	0.074	0.074	0.074	0.075		0.088	0.086	0.077	0.076	0.078	0.079		0.058	0.055	0.06	0.059	0.063	0.062		0.334	0.327	0.251	0.252
480	0.089	0.078	0.085	0.07	0.08	0.078		0.074	0.078	0.077	0.076	0.076	0.077		0.095	0.092	0.082	0.081	0.083	0.083		0.057	0.054	0.06	0.06	0.063	0.061		0.413	0.403	0.307	0.308
490	0.092	0.081	0.086	0.072	0.084	0.082		0.075	0.079	0.078	0.078	0.078	0.079		0.099	0.097	0.086	0.085	0.087	0.088		0.057	0.054	0.06	0.06	0.063	0.061		0.518	0.502	0.38	0.381
500	0.092	0.081	0.086	0.073	0.085	0.082		0.074	0.079	0.078	0.078	0.078	0.079		0.102	0.101	0.088	0.087	0.09	0.091		0.056	0.053	0.059	0.059	0.063	0.061		0.654	0.631	0.477	0.479
510	0.089	0.078	0.084	0.071	0.083	0.081		0.076	0.08	0.08	0.079	0.081	0.08		0.108	0.107	0.093	0.092	0.096	0.096		0.055	0.053	0.059	0.059	0.062	0.061		0.829	0.795	0.6	0.602
520	0.089	0.078	0.083	0.071	0.083	0.081		0.082	0.086	0.086	0.085	0.088	0.087		0.119	0.118	0.102	0.101	0.105	0.105		0.055	0.053	0.059	0.06	0.063	0.062		0.993	0.949	0.718	0.72
530	0.093	0.083	0.086	0.074	0.088	0.085		0.094	0.097	0.098	0.097	0.102	0.099		0.139	0.138	0.117	0.115	0.12	0.12		0.056	0.055	0.061	0.062	0.065	0.064		1.132	1.077	0.818	0.821
540	0.106	0.095	0.094	0.083	0.1	0.098		0.113	0.117	0.118	0.117	0.124	0.12		0.172	0.17	0.143	0.14	0.145	0.145		0.059	0.059	0.065	0.066	0.069	0.068		1.21	1.147	0.875	0.878
550	0.127	0.116	0.107	0.097	0.121	0.119		0.139	0.144	0.145	0.144	0.154	0.148		0.217	0.214	0.177	0.173	0.179	0.178		0.064	0.064	0.07	0.071	0.074	0.073		1.163	1.105	0.843	0.845
560	0.159	0.146	0.127	0.117	0.152	0.15		0.18	0.186	0.188	0.185	0.2	0.192		0.283	0.278	0.227	0.221	0.226	0.225		0.069	0.07	0.077	0.078	0.082	0.081		0.972	0.933	0.706	0.709
570	0.198	0.184	0.153	0.143	0.191	0.188		0.241	0.248	0.251	0.248	0.27	0.257		0.37	0.361	0.292	0.284	0.287	0.286		0.077	0.079	0.087	0.088	0.092	0.091		0.697	0.68	0.509	0.511
580	0.255	0.238	0.189	0.179	0.245	0.241		0.313	0.324	0.328	0.324	0.354	0.336		0.476	0.463	0.371	0.359	0.362	0.36		0.089	0.092	0.102	0.103	0.108	0.106		0.446	0.443	0.329	0.331
590	0.34	0.32	0.244	0.235	0.33	0.324		0.38	0.394	0.4	0.395	0.431	0.409		0.588	0.571	0.457	0.442	0.442	0.439		0.105	0.109	0.12	0.122	0.128	0.125		0.26	0.262	0.196	0.196
600	0.452	0.426	0.316	0.307	0.441	0.432		0.439	0.454	0.46	0.452	0.482	0.461		0.694	0.672	0.538	0.52	0.509	0.507		0.119	0.124	0.138	0.14	0.145	0.14		0.149	0.153	0.117	0.117
610	0.556	0.524	0.382	0.374	0.541	0.532		0.534	0.552	0.557	0.543	0.566	0.546		0.81	0.78	0.624	0.602	0.577	0.575		0.127	0.133	0.147	0.149	0.153	0.147		0.091	0.094	0.075	0.075
620	0.612	0.58	0.42	0.412	0.584	0.58		0.672	0.696	0.704	0.686	0.704	0.682		0.933	0.896	0.713	0.687	0.646	0.645		0.137	0.144	0.16	0.162	0.164	0.157		0.066	0.068	0.057	0.056
630	0.67	0.641	0.462	0.454	0.627	0.628		0.791	0.82	0.835	0.811	0.824	0.801		1.028	0.986	0.781	0.753	0.704	0.703		0.157	0.165	0.184	0.186	0.188	0.178		0.056	0.057	0.05	0.049
640	0.803	0.775	0.554	0.544	0.744	0.748		0.769	0.799	0.824	0.811	0.822	0.798		0.998	0.959	0.76	0.734	0.692	0.692		0.178	0.188	0.21	0.213	0.214	0.201		0.051	0.053	0.046	0.046
650	1.007	0.977	0.691	0.682	0.932	0.938		0.544	0.566	0.587	0.583	0.582	0.567		0.795	0.771	0.613	0.594	0.572	0.572		0.192	0.204	0.229	0.232	0.231	0.216		0.049	0.051	0.045	0.044
660	1.167	1.129	0.793	0.785	1.083	1.093		0.247	0.258	0.265	0.265	0.267	0.26		0.485	0.473	0.381	0.369	0.365	0.364		0.167	0.177	0.199	0.201	0.197	0.184		0.048	0.049	0.044	0.043
670	1.117	1.055	0.745	0.744	1.052	1.063		0.108	0.112	0.114	0.114	0.119	0.116		0.234	0.23	0.188	0.184	0.187	0.188		0.103	0.108	0.119	0.12	0.121	0.115		0.047	0.048	0.043	0.043
680	0.756	0.705	0.507	0.505	0.709	0.719		0.062	0.065	0.065	0.065	0.069	0.068		0.112	0.111	0.094	0.093	0.097	0.097		0.066	0.068	0.074	0.075	0.076	0.075		0.046	0.048	0.043	0.042
690	0.333	0.306	0.235	0.228	0.315	0.32		0.049	0.051	0.05	0.051	0.053	0.053		0.068	0.067	0.06	0.059	0.062	0.063		0.052	0.053	0.057	0.058	0.059	0.058		0.046	0.047	0.043	0.042
700	0.138	0.125	0.111	0.101	0.133	0.135		0.045	0.047	0.046	0.046	0.048	0.048		0.053	0.052	0.048	0.048	0.05	0.05		0.046	0.047	0.051	0.051	0.052	0.052		0.046	0.047	0.042	0.042
710	0.074	0.066	0.07	0.06	0.072	0.074		0.044	0.047	0.044	0.044	0.046	0.047		0.05	0.048	0.044	0.044	0.046	0.046		0.044	0.045	0.048	0.048	0.049	0.05		0.045	0.047	0.043	0.042
720	0.055	0.049	0.06	0.049	0.053	0.056		0.044	0.048	0.044	0.044	0.046	0.046		0.049	0.048	0.043	0.043	0.044	0.045		0.043	0.043	0.047	0.047	0.048	0.048		0.046	0.047	0.043	0.042
730	0.05	0.044	0.057	0.046	0.048	0.05		0.044	0.048	0.044	0.044	0.046	0.047		0.049	0.048	0.043	0.043	0.044	0.045		0.043	0.043	0.047	0.047	0.048	0.049		0.047	0.048	0.044	0.043
740	0.049	0.044	0.057	0.046	0.047	0.049		0.045	0.049	0.045	0.045	0.047	0.048		0.049	0.048	0.044	0.044	0.045	0.046		0.044	0.044	0.048	0.047	0.049	0.049		0.048	0.049	0.045	0.044
750	0.048	0.043	0.057	0.045	0.046	0.047		0.045	0.049	0.045	0.045	0.046	0.047		0.049	0.048	0.044	0.044	0.045	0.045		0.043	0.043	0.047	0.047	0.049	0.049		0.047	0.049	0.045	0.044
760	0.047	0.043	0.057	0.044	0.045	0.047		0.045	0.049	0.045	0.045	0.046	0.047		0.048	0.048	0.044	0.044	0.045	0.045		0.043	0.043	0.047	0.046	0.048	0.048		0.047	0.049	0.045	0.044
770	0.047	0.042	0.057	0.044	0.045	0.046		0.045	0.049	0.045	0.045	0.045	0.046		0.048	0.047	0.044	0.044	0.044	0.045		0.043	0.043	0.047	0.046	0.048	0.048		0.047	0.048	0.045	0.044
780	0.046	0.042	0.056	0.043	0.044	0.045		0.044	0.048	0.044	0.044	0.045	0.046		0.047	0.047	0.043	0.043	0.044	0.044		0.042	0.042	0.046	0.045	0.047	0.047		0.046	0.048	0.044	0.043
790	0.046	0.042	0.056	0.043	0.044	0.044		0.044	0.048	0.044	0.044	0.044	0.045		0.047	0.046	0.043	0.043	0.044	0.044		0.042	0.042	0.045	0.045	0.047	0.047		0.046	0.048	0.044	0.043
800	0.045	0.041	0.056	0.043	0.044	0.044		0.044	0.047	0.043	0.044	0.044	0.045		0.046	0.046	0.043	0.043	0.043	0.044		0.042	0.042	0.045	0.044	0.046	0.046		0.046	0.047	0.044	0.043
