# Supplementary material for: The potential of phenothiazinium dyes as cytotoxicity markers in cisplatin-treated cells
Source: Sci Rep. 2023 Jun 23;13:10203. doi: 10.1038/s41598-023-36721-0 (PMC10290130; doi:10.1038/s41598-023-36721-0)
Supplement: Supplementary file 2 — Supplementary Information 2. [file 41598_2023_36721_MOESM2_ESM.zip › Raw data/Absortion of dyes (supernatant and cell content)/Time 4h supernatant.xlsx]

## Sheet: RPMI
	MB	MB	MB	MB	MB	MB		NMB	NMB	NMB	NMB	NMB	NMB		TBO	TBO	TBO	TBO	TBO	TBO		DMMB	DMMB	DMMB	DMMB	DMMB	DMMB		NR	NR	NR	NR
Wavelength	G1	G2	G1	G2	G1	G2		G3	G4	G3	G4	G3	G4		G5	G6	G5	G6	G5	G6		G7	G8	G7	G8	G7	G8		G9	G10	G8	G10
300	0.626	0.646	0.543	0.564	0.606	0.652		0.493	0.502	0.47	0.476	0.474	0.497		0.649	0.671	0.482	0.509	0.508	0.525		0.389	0.378	0.362	0.349	0.361	0.362		0.447	0.459	0.362	0.47
310	0.36	0.368	0.303	0.315	0.328	0.351		0.312	0.317	0.299	0.301	0.294	0.309		0.396	0.411	0.295	0.314	0.306	0.319		0.253	0.242	0.233	0.225	0.228	0.23		0.323	0.335	0.23	0.326
320	0.281	0.286	0.237	0.247	0.253	0.27		0.249	0.253	0.242	0.243	0.235	0.247		0.309	0.32	0.236	0.251	0.243	0.254		0.204	0.195	0.19	0.183	0.184	0.187		0.275	0.285	0.187	0.27
330	0.236	0.24	0.199	0.208	0.213	0.227		0.186	0.187	0.181	0.179	0.172	0.18		0.228	0.236	0.179	0.19	0.183	0.193		0.169	0.162	0.159	0.153	0.155	0.158		0.237	0.246	0.158	0.232
340	0.173	0.175	0.142	0.149	0.152	0.162		0.14	0.14	0.136	0.134	0.13	0.135		0.164	0.169	0.132	0.141	0.137	0.144		0.134	0.128	0.124	0.12	0.124	0.128		0.2	0.208	0.128	0.198
350	0.139	0.139	0.112	0.117	0.12	0.126		0.119	0.119	0.116	0.115	0.112	0.117		0.134	0.139	0.11	0.118	0.115	0.121		0.115	0.11	0.107	0.104	0.108	0.111		0.177	0.185	0.111	0.176
360	0.117	0.117	0.095	0.099	0.1	0.105		0.105	0.104	0.103	0.101	0.099	0.104		0.115	0.119	0.095	0.102	0.1	0.106		0.101	0.096	0.095	0.092	0.096	0.099		0.161	0.168	0.099	0.16
370	0.097	0.097	0.08	0.084	0.086	0.09		0.09	0.089	0.088	0.087	0.086	0.09		0.096	0.098	0.081	0.086	0.086	0.09		0.084	0.082	0.081	0.08	0.083	0.086		0.145	0.152	0.086	0.145
380	0.084	0.084	0.071	0.075	0.076	0.079		0.078	0.078	0.077	0.076	0.075	0.079		0.084	0.084	0.071	0.074	0.075	0.078		0.07	0.071	0.071	0.07	0.072	0.075		0.134	0.141	0.075	0.135
390	0.077	0.077	0.067	0.07	0.07	0.073		0.072	0.071	0.072	0.07	0.068	0.072		0.076	0.075	0.064	0.067	0.067	0.07		0.063	0.064	0.065	0.064	0.065	0.069		0.13	0.137	0.069	0.132
400	0.072	0.072	0.063	0.066	0.066	0.068		0.067	0.066	0.067	0.066	0.063	0.067		0.069	0.069	0.059	0.061	0.061	0.064		0.059	0.059	0.061	0.06	0.061	0.065		0.132	0.139	0.065	0.135
410	0.066	0.065	0.057	0.06	0.059	0.06		0.064	0.063	0.065	0.062	0.06	0.063		0.067	0.066	0.056	0.058	0.057	0.06		0.056	0.057	0.058	0.057	0.058	0.062		0.137	0.145	0.062	0.143
420	0.063	0.063	0.055	0.058	0.057	0.057		0.063	0.062	0.064	0.061	0.059	0.061		0.068	0.066	0.055	0.058	0.056	0.06		0.054	0.055	0.055	0.055	0.055	0.06		0.146	0.154	0.06	0.154
430	0.062	0.063	0.055	0.058	0.057	0.058		0.063	0.062	0.065	0.062	0.059	0.062		0.071	0.069	0.056	0.059	0.057	0.061		0.053	0.054	0.054	0.054	0.053	0.059		0.156	0.165	0.059	0.166
440	0.062	0.063	0.056	0.059	0.057	0.059		0.063	0.063	0.065	0.063	0.06	0.063		0.075	0.073	0.058	0.061	0.059	0.063		0.051	0.053	0.053	0.053	0.052	0.057		0.166	0.176	0.057	0.177
450	0.063	0.065	0.057	0.061	0.059	0.062		0.065	0.065	0.067	0.065	0.063	0.065		0.08	0.078	0.06	0.064	0.062	0.066		0.051	0.052	0.053	0.052	0.052	0.057		0.174	0.185	0.057	0.184
460	0.065	0.067	0.06	0.064	0.063	0.066		0.067	0.067	0.07	0.067	0.066	0.068		0.087	0.085	0.064	0.068	0.066	0.07		0.05	0.052	0.053	0.052	0.051	0.057		0.18	0.191	0.057	0.188
470	0.068	0.069	0.062	0.067	0.066	0.07		0.07	0.07	0.073	0.071	0.07	0.072		0.096	0.094	0.069	0.073	0.071	0.075		0.05	0.052	0.053	0.052	0.052	0.057		0.183	0.194	0.057	0.189
480	0.07	0.071	0.065	0.07	0.07	0.075		0.073	0.073	0.077	0.075	0.074	0.076		0.106	0.104	0.075	0.08	0.077	0.082		0.049	0.052	0.054	0.053	0.052	0.057		0.183	0.194	0.057	0.186
490	0.073	0.074	0.068	0.073	0.073	0.079		0.078	0.078	0.082	0.08	0.079	0.082		0.118	0.117	0.082	0.087	0.085	0.089		0.05	0.052	0.055	0.054	0.053	0.058		0.181	0.192	0.058	0.181
500	0.076	0.077	0.07	0.075	0.076	0.083		0.083	0.083	0.087	0.086	0.085	0.088		0.134	0.133	0.091	0.096	0.093	0.097		0.051	0.053	0.057	0.055	0.055	0.059		0.178	0.189	0.059	0.175
510	0.078	0.079	0.072	0.077	0.079	0.086		0.092	0.093	0.097	0.096	0.095	0.099		0.157	0.157	0.103	0.108	0.106	0.109		0.052	0.054	0.06	0.057	0.057	0.06		0.173	0.184	0.06	0.169
520	0.082	0.082	0.075	0.081	0.083	0.09		0.105	0.107	0.11	0.11	0.109	0.114		0.187	0.188	0.118	0.125	0.122	0.126		0.054	0.055	0.063	0.059	0.06	0.063		0.168	0.179	0.063	0.163
530	0.089	0.09	0.082	0.088	0.092	0.1		0.125	0.127	0.131	0.131	0.13	0.136		0.228	0.231	0.141	0.149	0.144	0.148		0.056	0.057	0.066	0.062	0.064	0.066		0.164	0.174	0.066	0.158
540	0.104	0.105	0.095	0.102	0.108	0.118		0.154	0.158	0.161	0.163	0.162	0.17		0.285	0.293	0.173	0.183	0.177	0.182		0.059	0.06	0.071	0.066	0.069	0.07		0.159	0.169	0.07	0.153
550	0.125	0.128	0.115	0.123	0.132	0.145		0.19	0.196	0.199	0.202	0.202	0.213		0.351	0.364	0.21	0.222	0.216	0.222		0.063	0.064	0.076	0.071	0.074	0.076		0.153	0.163	0.076	0.148
560	0.153	0.158	0.141	0.15	0.163	0.179		0.24	0.249	0.25	0.257	0.256	0.271		0.426	0.444	0.255	0.27	0.263	0.269		0.067	0.068	0.081	0.076	0.08	0.082		0.146	0.156	0.082	0.142
570	0.181	0.188	0.169	0.18	0.195	0.215		0.3	0.313	0.313	0.323	0.323	0.343		0.502	0.525	0.304	0.321	0.312	0.32		0.069	0.07	0.086	0.081	0.084	0.086		0.138	0.147	0.086	0.132
580	0.221	0.232	0.208	0.223	0.241	0.266		0.355	0.371	0.368	0.382	0.384	0.409		0.568	0.596	0.351	0.37	0.363	0.372		0.071	0.073	0.092	0.088	0.088	0.09		0.131	0.139	0.09	0.122
590	0.287	0.303	0.273	0.292	0.317	0.35		0.375	0.393	0.389	0.405	0.41	0.438		0.596	0.625	0.379	0.4	0.398	0.408		0.075	0.077	0.098	0.095	0.095	0.097		0.126	0.133	0.097	0.115
600	0.371	0.395	0.354	0.378	0.415	0.459		0.341	0.356	0.351	0.364	0.372	0.397		0.566	0.593	0.375	0.394	0.399	0.408		0.078	0.08	0.101	0.098	0.098	0.1		0.121	0.13	0.1	0.111
610	0.428	0.456	0.408	0.434	0.482	0.533		0.307	0.32	0.314	0.325	0.335	0.358		0.524	0.548	0.36	0.378	0.389	0.397		0.077	0.079	0.098	0.095	0.095	0.097		0.118	0.126	0.097	0.107
620	0.418	0.444	0.398	0.422	0.469	0.518		0.309	0.322	0.314	0.325	0.338	0.362		0.506	0.529	0.357	0.373	0.389	0.397		0.078	0.08	0.097	0.094	0.095	0.097		0.116	0.123	0.097	0.104
630	0.403	0.428	0.384	0.406	0.451	0.498		0.317	0.33	0.321	0.332	0.349	0.374		0.5	0.523	0.357	0.373	0.394	0.402		0.081	0.083	0.099	0.098	0.099	0.101		0.113	0.12	0.101	0.102
640	0.441	0.469	0.42	0.444	0.494	0.544		0.295	0.306	0.299	0.309	0.325	0.349		0.474	0.496	0.343	0.357	0.381	0.388		0.084	0.086	0.104	0.102	0.104	0.106		0.111	0.118	0.106	0.1
650	0.521	0.555	0.496	0.523	0.586	0.646		0.212	0.219	0.217	0.222	0.231	0.246		0.396	0.414	0.288	0.3	0.32	0.327		0.083	0.086	0.104	0.103	0.104	0.107		0.109	0.116	0.107	0.099
660	0.591	0.63	0.561	0.592	0.668	0.737		0.136	0.138	0.141	0.142	0.144	0.152		0.275	0.285	0.2	0.209	0.22	0.225		0.074	0.076	0.092	0.09	0.091	0.093		0.107	0.114	0.093	0.097
670	0.574	0.612	0.543	0.572	0.65	0.718		0.096	0.096	0.101	0.1	0.098	0.103		0.173	0.178	0.127	0.132	0.136	0.139		0.061	0.062	0.075	0.072	0.072	0.074		0.105	0.113	0.074	0.096
680	0.383	0.406	0.36	0.38	0.432	0.475		0.077	0.076	0.081	0.08	0.076	0.08		0.116	0.118	0.086	0.09	0.089	0.09		0.052	0.052	0.062	0.06	0.059	0.06		0.104	0.111	0.06	0.094
690	0.195	0.203	0.183	0.193	0.215	0.235		0.066	0.065	0.069	0.068	0.064	0.067		0.087	0.087	0.067	0.07	0.067	0.068		0.047	0.047	0.055	0.053	0.052	0.053		0.102	0.11	0.053	0.093
700	0.106	0.108	0.1	0.105	0.113	0.121		0.058	0.057	0.061	0.06	0.056	0.058		0.071	0.071	0.058	0.06	0.056	0.057		0.044	0.044	0.052	0.05	0.048	0.05		0.101	0.108	0.05	0.092
710	0.074	0.072	0.07	0.073	0.074	0.078		0.054	0.052	0.057	0.054	0.051	0.053		0.061	0.061	0.053	0.055	0.051	0.052		0.044	0.044	0.05	0.048	0.047	0.048		0.1	0.108	0.048	0.091
720	0.062	0.058	0.058	0.061	0.06	0.061		0.051	0.05	0.054	0.051	0.048	0.05		0.055	0.054	0.051	0.052	0.049	0.049		0.044	0.043	0.05	0.048	0.047	0.048		0.099	0.107	0.048	0.091
730	0.056	0.051	0.053	0.054	0.053	0.053		0.049	0.048	0.051	0.049	0.046	0.048		0.051	0.05	0.049	0.05	0.047	0.047		0.044	0.043	0.05	0.048	0.047	0.047		0.099	0.107	0.047	0.09
740	0.052	0.048	0.05	0.051	0.049	0.05		0.048	0.047	0.05	0.048	0.045	0.047		0.049	0.048	0.048	0.049	0.046	0.047		0.044	0.043	0.05	0.048	0.047	0.048		0.099	0.107	0.048	0.09
750	0.05	0.045	0.048	0.049	0.047	0.046		0.046	0.046	0.049	0.047	0.044	0.046		0.046	0.045	0.047	0.048	0.045	0.045		0.044	0.043	0.049	0.047	0.046	0.047		0.098	0.106	0.047	0.089
760	0.048	0.043	0.046	0.047	0.045	0.044		0.046	0.046	0.048	0.046	0.043	0.045		0.045	0.044	0.046	0.047	0.045	0.045		0.044	0.043	0.049	0.047	0.046	0.047		0.097	0.105	0.047	0.089
770	0.047	0.042	0.045	0.046	0.044	0.043		0.044	0.045	0.047	0.045	0.043	0.044		0.044	0.042	0.045	0.046	0.044	0.044		0.043	0.043	0.048	0.047	0.046	0.047		0.096	0.103	0.047	0.088
780	0.046	0.041	0.044	0.045	0.043	0.042		0.044	0.044	0.047	0.044	0.042	0.043		0.043	0.041	0.045	0.045	0.043	0.043		0.043	0.042	0.047	0.046	0.045	0.046		0.095	0.102	0.046	0.086
790	0.045	0.04	0.043	0.044	0.042	0.041		0.043	0.044	0.046	0.044	0.042	0.043		0.042	0.04	0.044	0.045	0.043	0.043		0.043	0.042	0.047	0.045	0.045	0.046		0.094	0.101	0.046	0.086
800	0.045	0.039	0.043	0.044	0.042	0.041		0.043	0.044	0.046	0.043	0.041	0.042		0.041	0.039	0.044	0.044	0.043	0.043		0.043	0.041	0.046	0.045	0.044	0.046		0.093	0.1	0.046	0.085

## Sheet: Acid alcohol
	MB	MB	MB	MB	MB	MB		NMB	NMB	NMB	NMB	NMB	NMB		TBO	TBO	TBO	TBO	TBO	TBO		DMMB	DMMB	DMMB	DMMB	DMMB	DMMB		NR	NR	NR	NR
Wavelength	H1	H2	H1	H2	H1	H2		H3	H4	H3	H4	H3	H4		H5	H6	H5	H6	H5	H6		H7	H8	H7	H8	H7	H8		H9	H10	H9	H10
300	0.841	0.782	0.667	0.676	0.757	0.746		0.612	0.615	0.581	0.583	0.587	0.581		0.809	0.808	0.604	0.625	0.592	0.614		0.503	0.471	0.446	0.432	0.447	0.446		0.663	0.669	0.578	0.592
310	0.481	0.437	0.349	0.357	0.408	0.395		0.368	0.372	0.348	0.35	0.349	0.347		0.455	0.457	0.347	0.363	0.343	0.358		0.325	0.296	0.276	0.267	0.279	0.278		0.461	0.465	0.391	0.4
320	0.375	0.336	0.265	0.27	0.314	0.3		0.293	0.297	0.28	0.282	0.281	0.279		0.355	0.357	0.271	0.284	0.268	0.282		0.252	0.225	0.21	0.203	0.216	0.215		0.268	0.272	0.237	0.244
330	0.32	0.286	0.224	0.229	0.269	0.256		0.202	0.205	0.19	0.192	0.192	0.191		0.253	0.257	0.2	0.211	0.2	0.212		0.207	0.182	0.171	0.166	0.179	0.178		0.188	0.193	0.172	0.178
340	0.241	0.211	0.158	0.162	0.198	0.184		0.153	0.154	0.141	0.144	0.146	0.147		0.177	0.182	0.146	0.155	0.151	0.161		0.166	0.143	0.133	0.13	0.145	0.144		0.16	0.164	0.148	0.153
350	0.199	0.171	0.125	0.129	0.16	0.147		0.133	0.135	0.124	0.127	0.129	0.13		0.148	0.153	0.124	0.132	0.13	0.14		0.146	0.124	0.116	0.114	0.129	0.128		0.142	0.145	0.131	0.136
360	0.173	0.147	0.106	0.11	0.138	0.126		0.118	0.12	0.111	0.113	0.116	0.117		0.127	0.133	0.108	0.116	0.115	0.124		0.13	0.11	0.103	0.102	0.116	0.115		0.117	0.12	0.11	0.114
370	0.15	0.126	0.091	0.095	0.122	0.111		0.102	0.103	0.095	0.098	0.102	0.103		0.107	0.111	0.093	0.096	0.1	0.106		0.111	0.092	0.088	0.088	0.102	0.102		0.097	0.1	0.093	0.096
380	0.135	0.113	0.083	0.085	0.112	0.1		0.09	0.091	0.084	0.087	0.091	0.092		0.093	0.097	0.082	0.083	0.089	0.093		0.097	0.079	0.076	0.078	0.09	0.091		0.089	0.092	0.085	0.089
390	0.127	0.106	0.078	0.08	0.106	0.094		0.083	0.084	0.078	0.081	0.084	0.086		0.083	0.087	0.074	0.075	0.081	0.085		0.089	0.072	0.07	0.072	0.083	0.084		0.089	0.092	0.084	0.087
400	0.119	0.099	0.073	0.074	0.1	0.088		0.076	0.076	0.071	0.074	0.077	0.079		0.073	0.077	0.067	0.068	0.074	0.077		0.084	0.069	0.066	0.068	0.079	0.08		0.095	0.098	0.087	0.091
410	0.11	0.09	0.066	0.067	0.09	0.08		0.07	0.071	0.066	0.068	0.072	0.073		0.068	0.072	0.063	0.063	0.07	0.072		0.08	0.065	0.062	0.064	0.075	0.075		0.106	0.109	0.095	0.099
420	0.104	0.086	0.063	0.063	0.086	0.075		0.068	0.069	0.064	0.066	0.07	0.071		0.068	0.071	0.062	0.062	0.068	0.071		0.076	0.063	0.059	0.061	0.071	0.072		0.123	0.126	0.107	0.112
430	0.102	0.085	0.063	0.062	0.085	0.074		0.068	0.069	0.064	0.066	0.07	0.07		0.07	0.072	0.062	0.063	0.068	0.071		0.074	0.061	0.058	0.059	0.069	0.07		0.145	0.148	0.123	0.128
440	0.1	0.084	0.063	0.063	0.085	0.075		0.068	0.07	0.065	0.066	0.07	0.071		0.073	0.076	0.064	0.064	0.069	0.072		0.072	0.06	0.056	0.058	0.068	0.068		0.175	0.178	0.144	0.15
450	0.1	0.085	0.065	0.064	0.086	0.076		0.07	0.071	0.066	0.068	0.071	0.072		0.078	0.08	0.067	0.067	0.071	0.074		0.07	0.058	0.056	0.057	0.066	0.067		0.209	0.213	0.168	0.176
460	0.1	0.085	0.067	0.066	0.087	0.078		0.071	0.072	0.068	0.069	0.072	0.072		0.084	0.085	0.07	0.07	0.074	0.077		0.068	0.057	0.055	0.057	0.065	0.066		0.252	0.255	0.198	0.207
470	0.1	0.086	0.069	0.068	0.088	0.08		0.074	0.074	0.07	0.071	0.074	0.074		0.09	0.092	0.074	0.074	0.077	0.08		0.067	0.055	0.055	0.056	0.064	0.065		0.306	0.31	0.237	0.247
480	0.1	0.087	0.071	0.071	0.09	0.082		0.075	0.076	0.072	0.073	0.075	0.075		0.097	0.098	0.078	0.078	0.081	0.084		0.065	0.054	0.054	0.056	0.063	0.064		0.38	0.383	0.288	0.301
490	0.101	0.087	0.073	0.073	0.092	0.085		0.076	0.076	0.073	0.073	0.076	0.076		0.102	0.103	0.081	0.081	0.084	0.086		0.064	0.053	0.054	0.056	0.062	0.063		0.476	0.479	0.357	0.372
500	0.1	0.086	0.073	0.073	0.091	0.085		0.075	0.075	0.072	0.073	0.075	0.075		0.106	0.107	0.084	0.083	0.086	0.088		0.062	0.052	0.054	0.055	0.061	0.062		0.602	0.603	0.449	0.467
510	0.097	0.083	0.071	0.071	0.089	0.083		0.076	0.076	0.074	0.075	0.077	0.076		0.113	0.113	0.088	0.087	0.09	0.092		0.061	0.051	0.053	0.055	0.06	0.061		0.762	0.761	0.564	0.587
520	0.095	0.082	0.07	0.071	0.088	0.082		0.081	0.081	0.079	0.08	0.082	0.082		0.126	0.126	0.096	0.095	0.097	0.1		0.061	0.051	0.054	0.055	0.06	0.061		0.915	0.912	0.675	0.701
530	0.097	0.085	0.073	0.075	0.091	0.086		0.09	0.092	0.09	0.091	0.093	0.092		0.148	0.148	0.109	0.108	0.11	0.112		0.062	0.052	0.055	0.057	0.061	0.063		1.046	1.04	0.77	0.799
540	0.106	0.093	0.082	0.084	0.101	0.096		0.107	0.109	0.108	0.109	0.111	0.11		0.185	0.184	0.132	0.13	0.131	0.133		0.064	0.054	0.058	0.059	0.064	0.066		1.119	1.112	0.824	0.855
550	0.121	0.108	0.097	0.099	0.119	0.114		0.131	0.133	0.132	0.134	0.135	0.134		0.236	0.233	0.162	0.16	0.159	0.161		0.067	0.057	0.062	0.063	0.067	0.07		1.077	1.072	0.793	0.823
560	0.144	0.131	0.119	0.121	0.145	0.139		0.168	0.17	0.17	0.172	0.173	0.172		0.309	0.304	0.205	0.202	0.199	0.202		0.071	0.061	0.067	0.068	0.072	0.075		0.9	0.901	0.666	0.692
570	0.173	0.16	0.147	0.15	0.178	0.172		0.222	0.226	0.227	0.229	0.23	0.228		0.406	0.398	0.263	0.258	0.252	0.255		0.078	0.066	0.074	0.075	0.079	0.083		0.646	0.652	0.48	0.501
580	0.214	0.2	0.186	0.189	0.224	0.217		0.288	0.293	0.294	0.298	0.299	0.296		0.524	0.512	0.331	0.325	0.316	0.319		0.087	0.074	0.084	0.086	0.088	0.094		0.412	0.421	0.311	0.326
590	0.277	0.263	0.247	0.25	0.296	0.288		0.349	0.355	0.359	0.364	0.364	0.36		0.649	0.632	0.406	0.398	0.386	0.39		0.098	0.083	0.097	0.098	0.1	0.108		0.239	0.248	0.185	0.195
600	0.359	0.344	0.326	0.328	0.39	0.38		0.402	0.408	0.413	0.417	0.416	0.412		0.766	0.745	0.478	0.468	0.449	0.454		0.108	0.092	0.109	0.111	0.111	0.121		0.138	0.145	0.11	0.118
610	0.436	0.419	0.399	0.401	0.477	0.467		0.488	0.495	0.501	0.502	0.5	0.497		0.894	0.868	0.552	0.541	0.514	0.52		0.113	0.098	0.116	0.117	0.117	0.128		0.084	0.091	0.071	0.077
620	0.479	0.461	0.44	0.443	0.521	0.512		0.615	0.623	0.633	0.634	0.629	0.626		1.029	0.997	0.629	0.616	0.58	0.588		0.12	0.104	0.125	0.126	0.125	0.137		0.061	0.067	0.054	0.059
630	0.524	0.508	0.486	0.489	0.565	0.557		0.725	0.734	0.751	0.751	0.742	0.74		1.133	1.097	0.689	0.674	0.635	0.643		0.133	0.116	0.14	0.141	0.14	0.154		0.052	0.057	0.048	0.052
640	0.625	0.61	0.585	0.587	0.671	0.665		0.712	0.72	0.741	0.751	0.739	0.737		1.099	1.065	0.671	0.657	0.626	0.633		0.146	0.127	0.157	0.158	0.154	0.171		0.048	0.053	0.045	0.05
650	0.78	0.766	0.736	0.737	0.839	0.835		0.509	0.515	0.532	0.543	0.529	0.529		0.877	0.853	0.544	0.535	0.519	0.523		0.152	0.133	0.167	0.168	0.163	0.181		0.046	0.052	0.043	0.048
660	0.902	0.885	0.849	0.851	0.976	0.972		0.234	0.236	0.243	0.247	0.243	0.242		0.533	0.521	0.342	0.337	0.334	0.337		0.132	0.117	0.146	0.147	0.142	0.156		0.045	0.051	0.043	0.047
670	0.866	0.837	0.8	0.805	0.952	0.946		0.105	0.105	0.107	0.109	0.108	0.108		0.253	0.248	0.174	0.172	0.174	0.176		0.09	0.08	0.096	0.097	0.096	0.103		0.045	0.05	0.042	0.047
680	0.593	0.567	0.538	0.546	0.65	0.647		0.063	0.062	0.063	0.064	0.064	0.064		0.117	0.116	0.091	0.09	0.093	0.095		0.066	0.058	0.066	0.067	0.068	0.071		0.044	0.049	0.042	0.046
690	0.272	0.256	0.24	0.246	0.295	0.293		0.051	0.049	0.05	0.05	0.051	0.051		0.068	0.068	0.06	0.06	0.063	0.064		0.055	0.049	0.054	0.055	0.057	0.059		0.044	0.049	0.041	0.046
700	0.123	0.112	0.104	0.108	0.129	0.127		0.047	0.045	0.046	0.046	0.047	0.047		0.051	0.051	0.05	0.049	0.052	0.053		0.051	0.045	0.049	0.05	0.052	0.053		0.044	0.049	0.041	0.045
710	0.075	0.067	0.06	0.065	0.075	0.074		0.047	0.044	0.045	0.044	0.046	0.046		0.047	0.047	0.047	0.046	0.049	0.051		0.049	0.044	0.047	0.048	0.051	0.051		0.043	0.049	0.041	0.046
720	0.06	0.053	0.047	0.053	0.058	0.059		0.047	0.044	0.045	0.044	0.046	0.046		0.046	0.045	0.048	0.047	0.049	0.051		0.048	0.043	0.047	0.048	0.051	0.051		0.044	0.051	0.042	0.048
730	0.056	0.049	0.044	0.05	0.054	0.054		0.048	0.044	0.046	0.045	0.046	0.046		0.046	0.044	0.048	0.047	0.049	0.051		0.048	0.043	0.047	0.048	0.051	0.051		0.045	0.051	0.042	0.049
740	0.055	0.049	0.044	0.05	0.053	0.054		0.049	0.045	0.047	0.046	0.048	0.047		0.047	0.045	0.049	0.048	0.05	0.051		0.049	0.044	0.048	0.049	0.052	0.052		0.046	0.052	0.044	0.05
750	0.054	0.048	0.044	0.049	0.052	0.052		0.049	0.045	0.046	0.045	0.047	0.047		0.047	0.045	0.048	0.047	0.05	0.051		0.048	0.044	0.047	0.048	0.051	0.051		0.046	0.052	0.044	0.049
760	0.053	0.048	0.043	0.049	0.051	0.052		0.049	0.045	0.046	0.045	0.047	0.047		0.046	0.045	0.048	0.047	0.049	0.051		0.048	0.044	0.047	0.048	0.051	0.051		0.045	0.051	0.043	0.049
770	0.053	0.047	0.043	0.048	0.051	0.051		0.048	0.045	0.046	0.045	0.046	0.047		0.046	0.045	0.047	0.046	0.049	0.05		0.048	0.043	0.046	0.047	0.05	0.05		0.045	0.051	0.043	0.049
780	0.052	0.047	0.043	0.048	0.05	0.051		0.048	0.044	0.046	0.045	0.046	0.046		0.046	0.044	0.047	0.046	0.048	0.05		0.047	0.043	0.046	0.047	0.049	0.05		0.045	0.05	0.043	0.048
790	0.051	0.046	0.042	0.047	0.05	0.05		0.048	0.044	0.045	0.044	0.046	0.046		0.046	0.044	0.046	0.045	0.048	0.049		0.046	0.043	0.045	0.046	0.049	0.049		0.044	0.05	0.043	0.048
800	0.051	0.046	0.042	0.047	0.049	0.05		0.047	0.043	0.045	0.044	0.045	0.046		0.045	0.043	0.046	0.045	0.048	0.049		0.046	0.042	0.045	0.046	0.049	0.049		0.044	0.05	0.043	0.047
