# Supplementary material for: The potential of phenothiazinium dyes as cytotoxicity markers in cisplatin-treated cells
Source: Sci Rep. 2023 Jun 23;13:10203. doi: 10.1038/s41598-023-36721-0 (PMC10290130; doi:10.1038/s41598-023-36721-0)
Supplement: Supplementary file 2 — Supplementary Information 2. [file 41598_2023_36721_MOESM2_ESM.zip › Raw data/Cisplatin and DMSO tests/Cisplatin/Cell content LLMCK.xlsx]

## Sheet: Assay 1 100 uM
		MB		NMB		TBO		DMMB		NR		MTT
		1	2	3	4	5	6	7	8	9	10	11	12
	A	0.218	0.234	0.517	0.518	0.404	0.428	0.616	0.597	0.125	0.129	0.374	0.352
	B	0.204	0.295	0.56	0.569	0.461	0.457	0.632	0.548	0.127	0.127	0.365	0.284
	C	0.784	0.81	1.356	1.35	1.102	1.116	1.163	1.106	0.239	0.217	0.79	0.763
	D	1.07	1.055	1.532	1.534	1.251	1.206	1.26	1.196	0.273	0.237	0.819	0.882
	E	1.23	1.182	1.552	1.546	1.238	1.295	1.325	1.27	0.286	0.264	0.87	0.96
	F	1.299	1.157	1.572	1.656	1.352	1.335	1.381	1.3	0.271	0.272	0.925	1.126
	G	1.3	1.315	1.63	1.681	1.383	1.366	1.451	1.387	0.27	0.249	0.877	1.02
	H	1.312	1.293	1.77	1.75	1.402	1.387	1.553	1.511	0.251	0.226	1.029	1.12

## Sheet: Assay 2 200
		MB		NMB		TBO		DMMB		NR		MTT
		1	2	3	4	5	6	7	8	9	10	11	12
	A	0.14	0.142	0.275	0.281	0.306	0.302	0.358	0.481	0.115	0.115	0.331	0.387
	B	0.172	0.201	0.311	0.293	0.341	0.337	0.472	0.478	0.129	0.15	0.372	0.428
	C	0.134	0.141	0.225	0.212	0.251	0.24	0.396	0.398	0.113	0.108	0.245	0.37
	D	0.357	0.365	0.784	0.62	0.868	0.766	1.023	0.992	0.327	0.332	0.67	0.823
	E	0.768	0.813	0.922	0.944	1.153	0.88	1.312	1.303	0.414	0.424	0.875	1.245
	F	1.022	0.968	1.028	0.992	1.195	1.168	1.456	1.462	0.482	0.452	1.013	1.419
	G	1.203	0.668	1.045	1.033	0.753	1.256	1.585	1.556	0.454	0.466	0.917	1.437
	H	1.235	1.222	1.088	1.079	1.312	1.317	1.593	1.576	0.526	0.553	1.132	1.557

## Sheet: Assay 3 200
		MB		NMB		TBO		DMMB		NR		MTT
		1	2	3	4	5	6	7	8	9	10	11	12
	A	0.158	0.159	0.312	0.315	0.241	0.256	0.351	0.361	0.478	0.578	0.335	0.381
	B	0.163	0.17	0.293	0.238	0.242	0.237	0.347	0.317	0.649	0.661	0.421	0.434
	C	0.119	0.112	0.177	0.175	0.146	0.16	0.283	0.291	0.413	0.361	0.278	0.296
	D	0.175	0.185	0.41	0.491	0.348	0.409	0.468	0.584	1.24	1.178	0.587	0.567
	E	0.743	0.772	1.307	1.268	1.035	1.039	1.061	1.143	1.651	1.663	1.156	1.233
	F	0.97	0.88	1.334	1.353	1.111	1.011	1.253	1.225	1.916	1.754	1.343	1.522
	G	1.213	1.006	1.473	1.566	1.073	0.983	1.368	1.33	1.95	1.98	1.449	1.655
	H	1.382	1.259	1.677	1.695	0.997	1.015	1.498	1.484	1.833	1.736	1.709	1.859
