# Supplementary material for: The potential of phenothiazinium dyes as cytotoxicity markers in cisplatin-treated cells
Source: Sci Rep. 2023 Jun 23;13:10203. doi: 10.1038/s41598-023-36721-0 (PMC10290130; doi:10.1038/s41598-023-36721-0)
Supplement: Supplementary file 2 — Supplementary Information 2. [file 41598_2023_36721_MOESM2_ESM.zip › Raw data/Cisplatin and DMSO tests/Cisplatin/Cell content MCF 10.xlsx]

## Sheet: Assay 1
		MB		NMB		TBO		DMMB		NR		MTT
		1	2	3	4	5	6	7	8	9	10	11	12
	A	0.31	0.291	0.642	0.675	0.836	0.807	0.982	0.955	0.244	0.253	0.653	0.881
	B	0.151	0.151	0.396	0.392	0.443	0.439	0.452	0.444	0.174	0.16	0.455	0.491
	C	0.132	0.125	0.234	0.247	0.207	0.225	0.341	0.332	0.126	0.143	0.401	0.447
	D	0.112	0.112	0.163	0.187	0.167	0.162	0.354	0.272	0.108	0.103	0.309	0.384
	E	0.209	0.207	0.515	0.493	0.529	0.543	0.575	0.534	0.227	0.218	0.496	0.513
	F	0.366	0.364	0.773	0.74	1.032	1.078	1.265	1.222	0.417	0.41	0.755	0.948
	G	0.416	0.372	0.776	0.78	1.052	1.097	1.318	1.294	0.443	0.444	0.706	1.044
	H	0.568	0.548	0.823	0.779	1.104	1.1	1.337	1.249	0.473	0.44	0.857	1.266

## Sheet: Assay 2 (100 uM)
		MB		NMB		TBO		DMMB		NR		MTT
		1	2	3	4	5	6	7	8	9	10	11	12
	A	0.168	0.144	0.386	0.403	0.343	0.365	0.583	0.628	0.485	0.413	0.439	0.598
	B	0.134	0.157	0.278	0.276	0.231	0.24	0.424	0.377	0.418	0.417	0.43	0.468
	C	0.124	0.189	0.247	0.259	0.191	0.19	0.392	0.375	0.458	0.395	0.362	0.4
	D	0.317	0.482	1.206	1.215	0.999	0.995	1.078	0.992	0.963	0.876	0.756	0.575
	E	0.576	0.553	1.349	1.293	1.097	1.098	1.362	1.248	1.224	1.124	0.908	1.131
	F	0.566	0.524	1.259	1.253	1.063	1.045	1.381	1.301	1.155	1.131	0.942	1.227
	G	0.621	0.567	1.266	1.275	1.066	1.048	1.36	1.323	1.207	1.237	0.888	1.313
	H	0.832	0.735	1.244	1.271	1.187	1.197	1.341	1.347	1.357	1.2	1.021	1.564
