# Supplementary material for: The potential of phenothiazinium dyes as cytotoxicity markers in cisplatin-treated cells
Source: Sci Rep. 2023 Jun 23;13:10203. doi: 10.1038/s41598-023-36721-0 (PMC10290130; doi:10.1038/s41598-023-36721-0)
Supplement: Supplementary file 2 — Supplementary Information 2. [file 41598_2023_36721_MOESM2_ESM.zip › Raw data/Cisplatin and DMSO tests/Cisplatin/Cell content MDA MB.xlsx]

## Sheet: Assay 1
		MB		NMB		TBO		DMMB		NR		MTT
		1	2	3	4	5	6	7	8	9	10	11	12
	A	0.08	0.076	0.096	0.106	0.109	0.114	0.181	0.179	0.058	0.068	0.109	0.132
	B	0.068	0.062	0.103	0.1	0.08	0.081	0.118	0.123	0.06	0.057	0.118	0.122
	C	0.072	0.058	0.096	0.103	0.068	0.067	0.09	0.1	0.054	0.099	0.113	0.119
	D	0.08	0.072	0.102	0.112	0.08	0.083	0.095	0.117	0.068	0.072	0.134	0.153
	E	0.141	0.12	0.11	0.151	0.141	0.175	0.317	0.317	0.171	0.179	0.259	0.34
	F	0.191	0.142	0.125	0.128	0.149	0.157	0.342	0.328	0.21	0.193	0.261	0.351
	G	0.192	0.159	0.112	0.125	0.197	0.212	0.38	0.419	0.232	0.249	0.26	0.339
	H	0.477	0.439	0.203	0.218	0.734	0.718	0.75	0.703	0.423	0.43	0.46	0.576

## Sheet: Assay 2
		MB		NMB		TBO		DMMB		NR		MTT
		1	2	3	4	5	6	7	8	9	10	11	12
	A	0.076	0.077	0.08	0.084	0.067	0.085	0.201	0.255	0.329	0.369	0.136	0.153
	B	0.075	0.068	0.084	0.087	0.071	0.071	0.172	0.173	0.141	0.174	0.12	0.132
	C	0.086	0.12	0.132	0.124	0.127	0.121	0.276	0.292	0.415	0.496	0.237	0.153
	D	0.266	0.255	0.23	0.2	0.197	0.192	0.397	0.423	0.663	0.626	0.502	0.452
	E	0.326	0.311	0.222	0.278	0.277	0.254	0.44	0.483	0.787	0.779	0.489	0.565
	F	0.368	0.371	0.313	0.301	0.459	0.499	0.454	0.521	1.009	0.997	0.484	0.583
	G	0.454	0.557	0.554	0.491	0.732	0.636	0.579	0.62	0.991	0.945	0.538	0.739
	H	0.609	0.499	0.928	1.008	0.996	1.034	0.989	1.067	1.103	1.091	0.707	1.333

## Sheet: Assay 3
		MB		NMB		TBO		DMMB		NR		MTT
		1	2	3	4	5	6	7	8	9	10	11	12
	A	0.054	0.065	0.11	0.078	0.077	0.07	0.2	0.154	0.049	0.05	0.074	0.078
	B	0.061	0.055	0.077	0.08	0.072	0.072	0.134	0.148	0.056	0.054	0.07	0.076
	C	0.062	0.068	0.082	0.081	0.07	0.073	0.175	0.181	0.06	0.055	0.106	0.103
	D	0.14	0.138	0.109	0.11	0.097	0.099	0.247	0.259	0.15	0.148	0.298	0.392
	E	0.184	0.156	0.113	0.108	0.103	0.11	0.276	0.282	0.214	0.241	0.311	0.357
	F	0.191	0.277	0.195	0.213	0.29	0.256	0.356	0.366	0.349	0.441	0.377	0.393
	G	0.33	0.412	0.248	0.261	0.464	0.486	0.407	0.482	0.563	0.55	0.503	0.497
	H	0.756	0.638	0.564	0.326	1.024	1.114	0.67	0.679	0.749	0.778	0.971	0.984
