# Supplementary material for: The potential of phenothiazinium dyes as cytotoxicity markers in cisplatin-treated cells
Source: Sci Rep. 2023 Jun 23;13:10203. doi: 10.1038/s41598-023-36721-0 (PMC10290130; doi:10.1038/s41598-023-36721-0)
Supplement: Supplementary file 2 — Supplementary Information 2. [file 41598_2023_36721_MOESM2_ESM.zip › Raw data/Cisplatin and DMSO tests/DMSO/Fibroblast DMSO.xlsx]

## Sheet: Assay 1
		MB		NMB		TBO		DMMB		NR		MTT
		1	2	3	4	5	6	7	8	9	10	11	12
	A	0.112	0.103	0.128	0.14	0.101	0.128	0.279	0.264	0.083	0.078	0.083	0.113
	B	0.108	0.141	0.198	0.178	0.153	0.146	0.387	0.345	0.141	0.134	0.111	0.12
	C	0.183	0.177	0.212	0.094	0.247	0.153	0.364	0.386	0.205	0.244	0.234	0.189
	D	0.676	0.28	0.932	0.545	0.71	0.772	0.482	0.466	0.369	0.362	0.355	0.414
	E	0.767	0.883	1.357	1.184	0.779	0.776	1.749	1.637	0.53	0.51	0.456	0.712
	F	0.956	0.964	1.18	1.053	0.75	0.663	2.02	1.853	0.598	0.537	0.51	0.814
	G	1.067	0.959	1.643	1.01	0.752	0.674	2.138	1.978	0.626	0.564	0.523	0.853
	H	1.249	1.144	0.99	1.28	1.238	1.131	2.171	2.2	0.618	0.59	0.612	0.901

## Sheet: Assay 2
		MB		NMB		TBO		DMMB		NR		MTT
		1	2	3	4	5	6	7	8	9	10	11	12
	A	0.095	0.098	0.14	0.114	0.086	0.084	0.244	0.233	0.097	0.078	0.082	0.106
	B	0.103	0.128	0.185	0.155	0.148	0.119	0.426	0.418	0.155	0.157	0.104	0.14
	C	0.178	0.213	0.184	0.148	0.212	0.183	0.376	0.39	0.223	0.234	0.173	0.154
	D	0.643	0.483	0.482	0.332	0.531	0.539	0.438	0.704	0.42	0.367	0.291	0.355
	E	0.85	0.967	1.258	1.08	0.704	0.673	1.675	1.55	0.563	0.527	0.452	0.678
	F	0.953	1.021	0.891	0.74	0.663	0.607	1.973	1.839	0.638	0.616	0.46	0.757
	G	1.115	1.149	1.286	0.781	0.772	0.695	2.096	1.912	0.571	0.571	0.41	0.722
	H	1.286	1.23	1.223	1.069	1.163	1.194	2.238	1.953	0.647	0.61	0.475	0.697
