# Supplementary material for: The potential of phenothiazinium dyes as cytotoxicity markers in cisplatin-treated cells
Source: Sci Rep. 2023 Jun 23;13:10203. doi: 10.1038/s41598-023-36721-0 (PMC10290130; doi:10.1038/s41598-023-36721-0)
Supplement: Supplementary file 2 — Supplementary Information 2. [file 41598_2023_36721_MOESM2_ESM.zip › Raw data/Cisplatin and DMSO tests/DMSO/Vero DMSO.xlsx]

## Sheet: Assay 1
		1	2	3	4	5	6	7	8	9	10	11	12
	A	0.065	0.065	0.112	0.098	0.08	0.087	0.25	0.282	0.301	0.281	0.076	0.084
	B	0.067	0.056	0.104	0.117	0.096	0.092	0.188	0.265	0.408	0.434	0.105	0.094
	C	0.096	0.066	0.111	0.093	0.111	0.184	0.311	0.321	0.399	0.339	0.075	0.207
	D	0.618	0.588	1.585	1.447	0.74	0.713	1.521	1.507	1.492	1.456	0.393	0.45
	E	0.684	0.712	1.533	1.365	0.686	0.702	1.591	1.538	1.511	1.672	0.426	0.469
	F	0.75	0.652	1.492	1.598	0.812	0.782	1.734	1.704	1.845	1.821	0.458	0.507
	G	0.862	0.74	1.5	1.697	0.82	0.877	1.847	1.773	1.736	1.678	0.456	0.582
	H	0.905	0.796	1.772	1.707	1.055	1.027	1.846	1.8	1.726	1.745	0.554	0.648

## Sheet: Assay 2
		MB		NMB		TBO		DMMB		NR		MTT
		1	2	3	4	5	6	7	8	9	10	11	12
	A	0.067	0.063	0.088	0.098	0.078	0.078	0.244	0.271	0.32	0.299	0.074	0.081
	B	0.075	0.077	0.115	0.111	0.108	0.092	0.309	0.321	0.376	0.341	0.072	0.096
	C	0.079	0.068	0.083	0.083	0.1	0.097	0.263	0.203	0.282	0.297	0.079	0.156
	D	0.581	0.517	1.382	1.39	0.687	0.629	1.525	1.522	1.425	1.403	0.386	0.558
	E	0.677	0.604	1.5	1.378	0.69	0.645	1.644	1.692	1.722	1.705	0.429	0.446
	F	0.791	0.69	1.407	1.41	0.668	0.657	1.814	1.745	1.568	1.686	0.494	0.545
	G	0.811	0.739	1.55	1.46	0.718	0.681	1.869	1.857	1.725	1.776	0.45	0.619
	H	0.944	0.846	1.616	1.666	0.993	0.94	1.844	1.894	1.623	1.531	0.562	0.623
