# Supplementary material for: The potential of phenothiazinium dyes as cytotoxicity markers in cisplatin-treated cells
Source: Sci Rep. 2023 Jun 23;13:10203. doi: 10.1038/s41598-023-36721-0 (PMC10290130; doi:10.1038/s41598-023-36721-0)
Supplement: Supplementary file 2 — Supplementary Information 2. [file 41598_2023_36721_MOESM2_ESM.zip › Raw data/Linearity/Linearity.xlsx]

## Sheet: Assay 1
	MB				NMB						DMMB				NR				MTT
		1	2			3	4	5	6			7	8			9	10			11	12
	A	0.116	0.133	660	A	0.294	0.275	0.174	0.176	630	A	0.334	0.377	650	A	0.078	0.095	540	A	0.143	0.137	570
	B	0.124	0.152	660	B	0.379	0.459	0.234	0.24	630	B	0.438	0.392	650	B	0.109	0.104	540	B	0.111	0.107	570
	C	0.133	0.166	660	C	0.49	0.465	0.339	0.341	630	C	0.461	0.379	650	C	0.175	0.118	540	C	0.115	0.105	570
	D	0.142	0.188	660	D	0.383	0.381	0.357	0.35	630	D	0.475	0.457	650	D	0.156	0.15	540	D	0.111	0.134	570
	E	0.147	0.123	660	E	0.303	0.303	0.235	0.267	630	E	0.448	0.397	650	E	0.125	0.112	540	E	0.116	0.121	570
	F	0.127	0.122	660	F	0.215	0.217	0.182	0.176	630	F	0.337	0.383	650	F	0.098	0.092	540	F	0.09	0.093	570
	G	0.1	0.096	660	G	0.17	0.162	0.142	0.141	630	G	0.296	0.289	650	G	0.079	0.073	540	G	0.07	0.074	570
	H	0.091	0.09	660	H	0.147	0.126	0.116	0.108	630	H	0.227	0.183	650	H	0.071	0.064	540	H	0.055	0.056	570

## Sheet: Assay 2
MB				NMB						DMMB				NR				MTT
	1	2			3	4	5	6			7	8			9	10			11	12
A	0.144	0.167	660	A	0.399	0.345	0.259	0.303	630	A	0.401	0.41	650	A	0.097	0.094	540	A	0.118	0.149	570
B	0.14	0.195	660	B	0.38	0.368	0.327	0.322	630	B	0.421	0.402	650	B	0.111	0.095	540	B	0.103	0.1	570
C	0.176	0.204	660	C	0.531	0.489	0.427	0.5	630	C	0.473	0.493	650	C	0.213	0.17	540	C	0.137	0.142	570
D	0.151	0.142	660	D	0.338	0.35	0.228	0.321	630	D	0.469	0.435	650	D	0.2	0.164	540	D	0.127	0.125	570
E	0.121	0.12	660	E	0.254	0.2	0.19	0.201	630	E	0.356	0.353	650	E	0.133	0.135	540	E	0.1	0.106	570
F	0.102	0.097	660	F	0.165	0.16	0.153	0.156	630	F	0.316	0.334	650	F	0.108	0.095	540	F	0.085	0.088	570
G	0.084	0.086	660	G	0.145	0.132	0.132	0.134	630	G	0.253	0.247	650	G	0.08	0.08	540	G	0.074	0.078	570
H	0.09	0.08	660	H	0.124	0.117	0.107	0.103	630	H	0.215	0.212	650	H	0.078	0.08	540	H	0.067	0.067	570
