# Supplementary material for: The potential of phenothiazinium dyes as cytotoxicity markers in cisplatin-treated cells
Source: Sci Rep. 2023 Jun 23;13:10203. doi: 10.1038/s41598-023-36721-0 (PMC10290130; doi:10.1038/s41598-023-36721-0)
Supplement: Supplementary file 2 — Supplementary Information 2. [file 41598_2023_36721_MOESM2_ESM.zip › Raw data/sensibility/Assays Sensibility.xlsx]

## Sheet: Assay 1
MB
	1	2	3	4	5	6	7	8	9	10	11	12
A	1.406	0.907	0.609	0.247	0.092	0.102	0.071	0.066	0.063	0.063	0.053	0.057	660
B	1.379	0.892	0.531	0.234	0.092	0.075	0.066	0.069	0.057	0.071	0.084	0.059	660
NMB and TBO
	1	2	3	4	5	6	7	8	9	10	11	12
C	0.706	0.741	0.527	0.523	0.392	0.299	0.157	0.101	0.079	0.07	0.06	0.064	630
D	0.831	0.614	0.55	0.434	0.409	0.295	0.147	0.117	0.09	0.063	0.075	0.055	630
E	0.609	0.571	0.431	0.63	0.332	0.175	0.086	0.084	0.096	0.069	0.053	0.071	630
F	0.532	0.468	0.329	0.522	0.324	0.162	0.088	0.119	0.064	0.062	0.056	0.064	630
DMMB
	1	2	3	4	5	6	7	8	9	10	11	12
G	2.133	0.687	0.642	0.592	0.423	0.293	0.139	0.108	0.096	0.126	0.069	0.068	650
H	1.965	0.869	0.673	0.601	0.46	0.299	0.154	0.111	0.08	0.065	0.061	0.06	650

## Sheet: Assay 2
MB
	1	2	3	4	5	6	7	8	9	10	11	12
A	1.454	0.974	0.532	0.217	0.09	0.066	0.06	0.068	0.058	0.059	0.054	0.058	660
B	1.17	0.728	0.44	0.165	0.084	0.068	0.061	0.058	0.056	0.055	0.056	0.054	660
NMB e TBO
	1	2	3	4	5	6	7	8	9	10	11	12
C	0.649	0.56	0.367	0.389	0.324	0.272	0.137	0.086	0.064	0.067	0.057	0.056	630
D	0.677	0.519	0.48	0.345	0.288	0.228	0.131	0.085	0.065	0.058	0.055	0.055	630
E	0.333	0.376	0.384	0.467	0.248	0.144	0.074	0.065	0.059	0.055	0.055	0.053	630
F	0.423	0.332	0.279	0.427	0.267	0.145	0.082	0.063	0.063	0.057	0.058	0.057	630
DMMB
	1	2	3	4	5	6	7	8	9	10	11	12
G	1.454	0.534	0.482	0.383	0.352	0.214	0.127	0.087	0.103	0.061	0.056	0.051	650
H	1.476	1.052	0.593	0.423	0.312	0.192	0.126	0.086	0.071	0.059	0.068	0.061	650
